# Supplementary material for: Cell-weighted polygenic risk scores are associated with β-amyloid and tau biomarkers in Alzheimer’s disease
Source: Brain Commun. 2025 Sep 12;7(5):fcaf353. doi: 10.1093/braincomms/fcaf353 (PMC12484444; doi:10.1093/braincomms/fcaf353)
Supplement: fcaf353_Supplementary_Data [file fcaf353_supplementary_data.zip]

Archive with 3 entries (3 files):
- Supplementary_Material.pdf
- Supplementary_Tables_2_28.xlsx
- Supplementary_Table_1.xlsx
