# Supplementary material for: Cell-weighted polygenic risk scores are associated with β-amyloid and tau biomarkers in Alzheimer’s disease
Source: Brain Commun. 2025 Sep 12;7(5):fcaf353. doi: 10.1093/braincomms/fcaf353 (PMC12484444; doi:10.1093/braincomms/fcaf353)
Supplement: fcaf353_Supplementary_Data [file fcaf353_supplementary_data.zip › Supplementary_Tables_2_28.xlsx]

## Sheet: Supplementary Table 2
Supplementary Table 2: Descriptive statistics of the scaled b weights
Statistics	Value
Range	-130.29
Mean	0.007
Median	0.0009
First Quantile	-0.07
Third Quantile	0.09
Inter Quantile Range	0.2
Standard Deviation	0.6
Variance	0.4

## Sheet: Supplementary Table 3a
Supplementary Table 3a: Cell_Specific PRS association with Aβ-Including APOE region
Model	Effect	SE	R2	L95	U95	AIC	BIC	Sensitivity	Specificity	AUC	Number_of_Variants	P	Bonferroni	FDR	Cell_Type	P Bonferroni	P FDR
1	0.19	0.06	0.07	0.07	0.31	1647.48	1719.78	0.93	0.15	0.54	12581	0.00171	0.012	0.00171	Full PRS	0.08379	0.0022646
2	0.26	0.06	0.08	0.14	0.38	1638.51	1710.81	0.92	0.19	0.55	2498	1.65e-05	0.000116	1.93e-05	Full PRS	0.0008085	3.52e-05
3	0.31	0.06	0.09	0.19	0.43	1631.86	1704.17	0.91	0.2	0.56	624	6.19e-07	4.33e-06	8.67e-07	Full PRS	3.03e-05	2.17e-06
4	0.36	0.06	0.1	0.24	0.49	1622.59	1694.9	0.91	0.24	0.57	235	6.8e-09	4.76e-08	1.19e-08	Full PRS	3.33e-07	3.03e-08
5	0.45	0.06	0.11	0.33	0.58	1604.07	1676.37	0.89	0.28	0.59	127	1.29e-12	9.04e-12	4.52e-12	Full PRS	6.32e-11	2.11e-11
6	0.45	0.06	0.11	0.32	0.57	1605.03	1677.34	0.9	0.27	0.58	90	1.94e-12	1.36e-11	4.54e-12	Full PRS	9.51e-11	2.38e-11
7	0.48	0.06	0.12	0.36	0.61	1596.31	1668.61	0.9	0.29	0.59	69	3.98e-14	2.79e-13	2.79e-13	Full PRS	1.95e-12	1.95e-12
1	0.13	0.06	0.07	0.01	0.24	1652.97	1725.27	0.93	0.14	0.53	12505	0.0352	0.246	0.0411	Astrocytes PRS	1	0.0392
2	0.12	0.06	0.06	0	0.24	1653.36	1725.67	0.93	0.14	0.54	2481	0.0443	0.31	0.0443	Astrocytes PRS	1	0.0482378
3	0.14	0.06	0.07	0.02	0.26	1651.82	1724.12	0.93	0.15	0.54	621	0.0183	0.128	0.0256	Astrocytes PRS	0.8967	0.0208535
4	0.19	0.06	0.07	0.07	0.31	1647.85	1720.15	0.93	0.16	0.54	233	0.00212	0.0148	0.00371	Astrocytes PRS	0.10388	0.00273368
5	0.29	0.06	0.08	0.17	0.41	1635	1707.31	0.92	0.19	0.56	126	3.12e-06	2.18e-05	7.28e-06	Astrocytes PRS	0.00015288	8.05e-06
6	0.29	0.06	0.08	0.17	0.41	1634.3	1706.6	0.92	0.21	0.56	90	2.06e-06	1.44e-05	7.19e-06	Astrocytes PRS	0.00010094	5.8e-06
7	0.35	0.06	0.09	0.23	0.47	1624.61	1696.91	0.91	0.23	0.57	69	1.91e-08	1.34e-07	1.34e-07	Astrocytes PRS	9.36e-07	7.8e-08
1	0.14	0.06	0.07	0.03	0.26	1651.67	1723.98	0.93	0.13	0.53	12540	0.0167	0.117	0.0167	Excitatory Neurons	0.8183	0.0194833
2	0.2	0.06	0.07	0.08	0.32	1646.19	1718.5	0.92	0.15	0.54	2490	0.000862	0.00603	0.00101	Excitatory Neurons	0.042238	0.00117328
3	0.25	0.06	0.08	0.13	0.38	1640.13	1712.44	0.92	0.18	0.55	623	3.79e-05	0.000265	5.31e-05	Excitatory Neurons	0.0018571	7.14e-05
4	0.27	0.06	0.08	0.15	0.39	1638.4	1710.71	0.92	0.18	0.55	235	1.58e-05	0.00011	2.76e-05	Excitatory Neurons	0.0007742	3.52e-05
5	0.37	0.06	0.1	0.25	0.49	1621.62	1693.92	0.92	0.24	0.58	127	4.52e-09	3.16e-08	1.05e-08	Excitatory Neurons	2.21e-07	2.46e-08
6	0.37	0.06	0.1	0.25	0.5	1620.94	1693.25	0.91	0.23	0.57	90	3.19e-09	2.23e-08	1.05e-08	Excitatory Neurons	1.56e-07	1.95e-08
7	0.41	0.06	0.1	0.29	0.54	1613.52	1685.83	0.91	0.25	0.58	69	1.05e-10	7.32e-10	7.32e-10	Excitatory Neurons	5.15e-09	8.58e-10
1	0.15	0.06	0.07	0.03	0.27	1651.04	1723.35	0.93	0.14	0.54	12542	0.0117	0.0822	0.0117	Inhibitory Neurons	0.5733	0.0143325
2	0.21	0.06	0.07	0.09	0.33	1645.1	1717.41	0.92	0.17	0.55	2490	0.000481	0.00337	0.000561	Inhibitory Neurons	0.023569	0.0006734
3	0.22	0.06	0.07	0.1	0.34	1643.85	1716.15	0.91	0.17	0.54	623	0.000255	0.00179	0.000358	Inhibitory Neurons	0.012495	0.00040307
4	0.28	0.06	0.08	0.16	0.41	1635.55	1707.86	0.91	0.21	0.56	235	3.68e-06	2.57e-05	6.44e-06	Inhibitory Neurons	0.00018032	9.02e-06
5	0.39	0.06	0.1	0.27	0.52	1616.88	1689.19	0.9	0.26	0.58	127	4.7e-10	3.29e-09	1.1e-09	Inhibitory Neurons	2.3e-08	3.29e-09
6	0.41	0.06	0.11	0.29	0.54	1612.86	1685.17	0.9	0.26	0.58	90	6.9e-11	4.83e-10	2.41e-10	Inhibitory Neurons	3.38e-09	6.76e-10
7	0.46	0.06	0.12	0.33	0.58	1602.21	1674.51	0.9	0.28	0.59	69	5.41e-13	3.79e-12	3.79e-12	Inhibitory Neurons	2.65e-11	1.33e-11
1	0.15	0.06	0.07	0.03	0.27	1651.14	1723.45	0.93	0.13	0.53	12468	0.0124	0.0871	0.0124	Microglial Cells	0.6076	0.0148195
2	0.25	0.06	0.08	0.13	0.37	1640.69	1712.99	0.92	0.19	0.56	2472	5.08e-05	0.000356	8.9e-05	Microglial Cells	0.0024892	8.58e-05
3	0.22	0.06	0.07	0.1	0.34	1644.57	1716.88	0.92	0.16	0.54	620	0.000372	0.0026	0.000433	Microglial Cells	0.018228	0.00053612
4	0.26	0.06	0.08	0.14	0.38	1639.24	1711.54	0.91	0.18	0.54	233	2.45e-05	0.000171	8.9e-05	Microglial Cells	0.0012005	5e-05
5	0.25	0.06	0.08	0.13	0.38	1640.02	1712.33	0.92	0.18	0.55	126	3.62e-05	0.000253	8.9e-05	Microglial Cells	0.0017738	7.1e-05
6	0.25	0.06	0.08	0.13	0.37	1640.26	1712.57	0.92	0.18	0.55	90	4.13e-05	0.000289	8.9e-05	Microglial Cells	0.0020237	7.5e-05
7	0.24	0.06	0.08	0.13	0.37	1641.19	1713.5	0.92	0.17	0.54	69	6.52e-05	0.000456	9.13e-05	Microglial Cells	0.0031948	0.00010649
1	0.05	0.06	0.06	-0.07	0.17	1656.67	1728.98	0.93	0.11	0.52	12509	0.384	1	0.384	Oligodendrocyte Precursor Cells	1	0.384
2	0.11	0.06	0.06	-0.01	0.23	1653.95	1726.25	0.93	0.13	0.53	2482	0.0625	0.438	0.0729	Oligodendrocyte Precursor Cells	1	0.0651596
3	0.16	0.06	0.07	0.04	0.28	1650.38	1722.69	0.92	0.14	0.53	621	0.00824	0.0577	0.0115	Oligodendrocyte Precursor Cells	0.40376	0.0103528
4	0.22	0.06	0.07	0.1	0.34	1644.45	1716.76	0.92	0.18	0.55	233	0.000352	0.00247	0.000616	Oligodendrocyte Precursor Cells	0.017248	0.00052267
5	0.27	0.06	0.08	0.15	0.39	1637.6	1709.91	0.9	0.2	0.55	126	1.09e-05	7.61e-05	2.54e-05	Oligodendrocyte Precursor Cells	0.0005341	2.54e-05
6	0.3	0.06	0.09	0.18	0.42	1632.17	1704.48	0.9	0.2	0.55	90	7e-07	4.9e-06	2.45e-06	Oligodendrocyte Precursor Cells	3.43e-05	2.29e-06
7	0.33	0.06	0.09	0.22	0.45	1626.59	1698.9	0.9	0.23	0.56	69	4.51e-08	3.16e-07	3.16e-07	Oligodendrocyte Precursor Cells	2.21e-06	1.7e-07
1	0.11	0.06	0.06	-0.01	0.23	1654.05	1726.36	0.93	0.11	0.52	12516	0.0665	0.465	0.0665	Oligodendrocytes	1	0.0678854
2	0.12	0.06	0.06	0	0.24	1653.5	1725.8	0.94	0.13	0.53	2484	0.0477	0.334	0.0557	Oligodendrocytes	1	0.0508109
3	0.22	0.06	0.07	0.1	0.34	1644.07	1716.37	0.91	0.17	0.54	621	0.000278	0.00195	0.00039	Oligodendrocytes	0.013622	0.00042569
4	0.25	0.06	0.08	0.13	0.37	1640.46	1712.76	0.91	0.18	0.55	233	4.35e-05	0.000304	7.6e-05	Oligodendrocytes	0.0021315	7.61e-05
5	0.29	0.06	0.08	0.18	0.42	1633.53	1705.83	0.91	0.2	0.56	126	1.33e-06	9.28e-06	4.64e-06	Oligodendrocytes	6.52e-05	4.07e-06
6	0.29	0.06	0.08	0.17	0.41	1634.49	1706.79	0.91	0.19	0.55	90	2.13e-06	1.49e-05	4.98e-06	Oligodendrocytes	0.00010437	5.8e-06
7	0.36	0.06	0.1	0.24	0.48	1622.68	1694.98	0.9	0.24	0.57	69	6.63e-09	4.64e-08	4.64e-08	Oligodendrocytes	3.25e-07	3.03e-08

## Sheet: Supplementary Table 3b
Supplementary Table 3b: Cell_Specific PRS association with Aβ-Including Non-APOE region
Model	Effect	SE	R2	L95	U95	AIC	BIC	Sensitivity	Specificity	AUC	Number_of_Variants	P	Bonferroni	FDR	Cell_Type	P_Bonferroni	P_FDR
1	0.13	0.07	0.3	0	0.26	1405.04	1487.67	0.86	0.55	0.7	12524	0.0587	0.411	0.0587	Full PRS	1	0.0798972
2	0.17	0.07	0.3	0.04	0.3	1401.97	1484.61	0.86	0.55	0.71	2456	0.0102	0.0712	0.0119	Full PRS	0.4998	0.01785
3	0.18	0.07	0.3	0.05	0.31	1401.46	1484.09	0.85	0.54	0.7	591	0.00762	0.0533	0.0107	Full PRS	0.37338	0.0143608
4	0.23	0.07	0.3	0.1	0.37	1396.77	1479.41	0.85	0.55	0.7	207	0.000619	0.00433	0.00108	Full PRS	0.030331	0.0021665
5	0.32	0.07	0.31	0.19	0.46	1386.35	1468.99	0.86	0.55	0.71	104	3.2e-06	2.24e-05	7.46e-06	Full PRS	0.0001568	3.14e-05
6	0.33	0.07	0.31	0.2	0.47	1385.29	1467.92	0.86	0.54	0.7	69	1.9e-06	1.33e-05	6.66e-06	Full PRS	9.31e-05	2.33e-05
7	0.36	0.07	0.32	0.22	0.5	1381.49	1464.13	0.87	0.55	0.71	50	3.01e-07	2.11e-06	2.11e-06	Full PRS	1.47e-05	7.37e-06
1	0.11	0.07	0.3	-0.02	0.24	1405.63	1488.27	0.86	0.55	0.7	12448	0.0845	0.591	0.148	Astrocytes PRS	1	0.106167
2	0.07	0.07	0.29	-0.06	0.2	1407.6	1490.24	0.86	0.55	0.7	2439	0.312	1	0.437	Astrocytes PRS	1	0.332348
3	0.04	0.07	0.29	-0.09	0.17	1408.29	1490.92	0.85	0.55	0.7	588	0.562	1	0.562	Astrocytes PRS	1	0.573708
4	0.05	0.07	0.29	-0.08	0.18	1408.12	1490.76	0.85	0.55	0.7	205	0.48	1	0.56	Astrocytes PRS	1	0.500426
5	0.16	0.07	0.3	0.03	0.3	1402.81	1485.45	0.85	0.56	0.7	103	0.0164	0.115	0.0475	Astrocytes PRS	0.8036	0.0267867
6	0.16	0.07	0.3	0.02	0.29	1403.21	1485.85	0.86	0.55	0.7	69	0.0204	0.142	0.0475	Astrocytes PRS	0.9996	0.0322452
7	0.19	0.07	0.3	0.06	0.33	1400.22	1482.86	0.86	0.55	0.7	50	0.00398	0.0278	0.0278	Astrocytes PRS	0.19502	0.009751
1	0.08	0.07	0.29	-0.05	0.21	1407.02	1489.66	0.86	0.55	0.7	12483	0.206	1	0.206	Excitatory Neurons	1	0.240333
2	0.14	0.07	0.3	0.01	0.27	1404.35	1486.99	0.86	0.56	0.71	2448	0.0391	0.274	0.0457	Excitatory Neurons	1	0.0580576
3	0.15	0.07	0.3	0.02	0.28	1403.79	1486.43	0.85	0.55	0.7	590	0.0283	0.198	0.0397	Excitatory Neurons	1	0.0433344
4	0.19	0.07	0.3	0.06	0.32	1400.75	1483.38	0.85	0.55	0.7	207	0.00518	0.0363	0.00907	Excitatory Neurons	0.25382	0.0115373
5	0.29	0.07	0.31	0.16	0.43	1390.44	1473.07	0.86	0.56	0.71	104	2.49e-05	0.000174	5.8e-05	Excitatory Neurons	0.0012201	0.00013557
6	0.31	0.07	0.31	0.17	0.44	1389.09	1471.72	0.85	0.55	0.7	69	1.27e-05	8.87e-05	4.43e-05	Excitatory Neurons	0.0006223	7.78e-05
7	0.34	0.07	0.31	0.2	0.48	1384.45	1467.08	0.86	0.55	0.7	50	1.29e-06	9.05e-06	9.05e-06	Excitatory Neurons	6.32e-05	2.11e-05
1	0.1	0.07	0.3	-0.03	0.23	1406.24	1488.87	0.86	0.56	0.71	12485	0.122	0.857	0.122	Inhibitory Neurons	1	0.145805
2	0.14	0.07	0.3	0.01	0.27	1404.41	1487.05	0.86	0.56	0.71	2448	0.0405	0.283	0.0567	Inhibitory Neurons	1	0.0583677
3	0.12	0.07	0.3	-0.01	0.26	1405.16	1487.8	0.85	0.56	0.7	590	0.0632	0.442	0.0737	Inhibitory Neurons	1	0.0836973
4	0.19	0.07	0.3	0.05	0.32	1401.02	1483.66	0.85	0.56	0.71	207	0.00597	0.0418	0.0105	Inhibitory Neurons	0.29253	0.0121887
5	0.29	0.07	0.31	0.15	0.42	1391.13	1473.77	0.85	0.56	0.71	104	3.51e-05	0.000246	8.19e-05	Inhibitory Neurons	0.0017199	0.00017199
6	0.31	0.07	0.31	0.18	0.45	1387.68	1470.32	0.86	0.55	0.7	69	6.11e-06	4.28e-05	2.14e-05	Inhibitory Neurons	0.00029939	4.28e-05
7	0.36	0.07	0.32	0.23	0.5	1380.49	1463.13	0.86	0.55	0.7	50	1.81e-07	1.27e-06	1.27e-06	Inhibitory Neurons	8.87e-06	7.37e-06
1	0.12	0.07	0.3	-0.01	0.26	1405.21	1487.84	0.85	0.55	0.7	12411	0.0652	0.456	0.0652	Microglial Cells	1	0.0840737
2	0.21	0.07	0.3	0.08	0.35	1399.08	1481.72	0.86	0.55	0.7	2430	0.00216	0.0152	0.00837	Microglial Cells	0.10584	0.00622588
3	0.19	0.07	0.3	0.05	0.32	1401.17	1483.8	0.85	0.55	0.7	587	0.00658	0.046	0.0115	Microglial Cells	0.32242	0.0128968
4	0.21	0.07	0.3	0.07	0.34	1399.28	1481.92	0.85	0.55	0.7	205	0.00239	0.0167	0.00837	Microglial Cells	0.11711	0.00650611
5	0.18	0.07	0.3	0.05	0.31	1401.67	1484.31	0.85	0.54	0.7	103	0.00869	0.0608	0.0122	Microglial Cells	0.42581	0.0157707
6	0.19	0.07	0.3	0.05	0.32	1400.96	1483.6	0.85	0.54	0.7	69	0.00591	0.0414	0.0115	Microglial Cells	0.28959	0.0121887
7	0.17	0.07	0.3	0.03	0.3	1402.58	1485.22	0.85	0.55	0.7	50	0.0144	0.101	0.0168	Microglial Cells	0.7056	0.024331
1	0.01	0.07	0.29	-0.12	0.14	1408.62	1491.25	0.86	0.55	0.7	12452	0.922	1	0.922	Oligodendrocyte Precursor Cells	1	0.922
2	0.07	0.07	0.29	-0.06	0.2	1407.46	1490.1	0.85	0.55	0.7	2440	0.282	1	0.329	Oligodendrocyte Precursor Cells	1	0.307067
3	0.08	0.07	0.29	-0.05	0.21	1407.23	1489.87	0.86	0.54	0.7	588	0.238	1	0.329	Oligodendrocyte Precursor Cells	1	0.265045
4	0.14	0.07	0.3	0	0.27	1404.55	1487.19	0.86	0.55	0.7	205	0.044	0.308	0.077	Oligodendrocyte Precursor Cells	1	0.0616
5	0.19	0.07	0.3	0.06	0.33	1400.34	1482.98	0.86	0.55	0.71	103	0.00419	0.0294	0.00979	Oligodendrocyte Precursor Cells	0.20531	0.00977667
6	0.22	0.07	0.3	0.09	0.36	1397.36	1480	0.86	0.53	0.7	69	0.000849	0.00594	0.00297	Oligodendrocyte Precursor Cells	0.041601	0.0027734
7	0.25	0.07	0.3	0.11	0.38	1395.18	1477.82	0.86	0.54	0.7	50	0.000272	0.00191	0.00191	Oligodendrocyte Precursor Cells	0.013328	0.00102523
1	0.08	0.07	0.29	-0.05	0.21	1407.19	1489.82	0.85	0.55	0.7	12459	0.231	1	0.231	Oligodendrocytes	1	0.263233
2	0.11	0.07	0.3	-0.02	0.25	1405.7	1488.34	0.85	0.56	0.71	2442	0.0876	0.613	0.102	Oligodendrocytes	1	0.10731
3	0.2	0.07	0.3	0.07	0.33	1399.73	1482.37	0.85	0.55	0.7	588	0.00298	0.0209	0.00418	Oligodendrocytes	0.14602	0.00768526
4	0.21	0.07	0.3	0.08	0.35	1398.16	1480.8	0.86	0.55	0.71	205	0.00128	0.00897	0.00224	Oligodendrocytes	0.06272	0.00392
5	0.27	0.07	0.31	0.13	0.4	1392.76	1475.39	0.86	0.56	0.71	103	7.71e-05	0.000539	0.000193	Oligodendrocytes	0.0037779	0.00033851
6	0.27	0.07	0.31	0.13	0.4	1392.9	1475.53	0.86	0.56	0.71	69	8.29e-05	0.00058	0.000193	Oligodendrocytes	0.0040621	0.00033851
7	0.31	0.07	0.31	0.18	0.44	1387.59	1470.23	0.86	0.54	0.7	50	5.55e-06	3.89e-05	3.89e-05	Oligodendrocytes	0.00027195	4.28e-05

## Sheet: Supplementary Table 3c
Supplementary Table 3c: Disparity in the association strength between cell-specific PRS and Aβ when including and excluding the APOE region variants
PRS Model	t-stat	Degree of Freedom	P	L95	U95	Mean APOE	Mean Non APOE	SE
Full PRS	2.07331	11.5985	0.0611248	-0.00612108	0.228978	0.357143	0.245714	0.0537442
Astrocytes PRS	2.49363	10.2368	0.0312925	0.0113946	0.197177	0.215714	0.111429	0.0418208
Excitatory Neurons	1.37039	11.9995	0.195656	-0.0429803	0.188695	0.287143	0.214286	0.0531651
Inhibitory Neurons	1.47141	11.8042	0.167331	-0.0421329	0.216419	0.302857	0.215714	0.059224
Microglial Cells	2.70299	11.4989	0.0198431	0.00950062	0.0904994	0.231429	0.181429	0.018498
Oligodendrocyte Precursor Cells	1.33678	11.6956	0.206718	-0.0435167	0.18066	0.205714	0.137143	0.0512961
Oligodendrocytes	0.570371	11.9385	0.579003	-0.076602	0.130888	0.234286	0.207143	0.0475881

## Sheet: Supplementary Table 4a
Supplementary Table 4a: Cell_Specific PRS association with CSF pTau217-Including APOE region
Model	Effect	SE	R2	L95	U95	AIC	BIC	Number_of_Variants	P	Bonferroni	FDR	Cell_Type	P_Bonferroni	P_FDR
1	0.14	0.03	0.2	0.09	0.19	3510.93	3588.4	12581	1.48e-07	1.04e-06	1.48e-07	Full PRS	7.25e-06	1.96e-07
2	0.2	0.03	0.22	0.15	0.25	3480.53	3558	2498	3.1e-14	2.17e-13	3.61e-14	Full PRS	1.52e-12	1.52e-13
3	0.21	0.03	0.23	0.16	0.26	3473.68	3551.15	624	9.94e-16	6.96e-15	1.39e-15	Full PRS	4.87e-14	5.41e-15
4	0.23	0.03	0.24	0.17	0.28	3465.3	3542.78	235	1.49e-17	1.04e-16	2.61e-17	Full PRS	7.3e-16	1.83e-16
5	0.26	0.03	0.26	0.21	0.31	3438.39	3515.86	127	2.13e-23	1.49e-22	1.49e-22	Full PRS	1.04e-21	1.04e-21
6	0.25	0.03	0.25	0.2	0.3	3449.78	3527.25	90	6.29e-21	4.41e-20	1.47e-20	Full PRS	3.08e-19	1.03e-19
7	0.25	0.03	0.25	0.2	0.3	3447.83	3525.3	69	2.38e-21	1.66e-20	8.32e-21	Full PRS	1.17e-19	5.83e-20
1	0.11	0.03	0.19	0.06	0.17	3519.83	3597.3	12505	1.44e-05	0.000101	1.44e-05	Astrocytes PRS	0.0007056	1.57e-05
2	0.12	0.03	0.19	0.07	0.17	3517.57	3595.04	2481	4.48e-06	3.13e-05	5.22e-06	Astrocytes PRS	0.00021952	5.11e-06
3	0.13	0.03	0.19	0.08	0.18	3515.47	3592.94	621	1.52e-06	1.06e-05	2.13e-06	Astrocytes PRS	7.45e-05	1.77e-06
4	0.14	0.03	0.2	0.09	0.19	3509.55	3587.02	233	7.34e-08	5.14e-07	1.28e-07	Astrocytes PRS	3.6e-06	1.03e-07
5	0.18	0.03	0.22	0.13	0.23	3490.52	3567.99	126	4.73e-12	3.31e-11	3.31e-11	Astrocytes PRS	2.32e-10	1.55e-11
6	0.18	0.03	0.21	0.13	0.23	3492.93	3570.4	90	1.6e-11	1.12e-10	3.73e-11	Astrocytes PRS	7.84e-10	4.13e-11
7	0.18	0.03	0.21	0.13	0.23	3492.63	3570.1	69	1.37e-11	9.62e-11	3.73e-11	Astrocytes PRS	6.71e-10	3.73e-11
1	0.09	0.03	0.18	0.04	0.15	3525.92	3603.39	12540	0.000349	0.00244	0.000349	Excitatory Neurons	0.017101	0.00036385
2	0.14	0.03	0.19	0.08	0.19	3512.42	3589.89	2490	3.18e-07	2.23e-06	3.71e-07	Excitatory Neurons	1.56e-05	4.1e-07
3	0.16	0.03	0.2	0.11	0.21	3502.37	3579.84	623	1.89e-09	1.33e-08	2.65e-09	Excitatory Neurons	9.26e-08	3.19e-09
4	0.18	0.03	0.21	0.12	0.23	3494.8	3572.27	235	4.11e-11	2.87e-10	7.19e-11	Excitatory Neurons	2.01e-09	9.15e-11
5	0.21	0.03	0.23	0.16	0.26	3473.68	3551.15	127	9.94e-16	6.95e-15	6.95e-15	Excitatory Neurons	4.87e-14	5.41e-15
6	0.2	0.03	0.22	0.15	0.25	3482.24	3559.71	90	7.31e-14	5.11e-13	1.7e-13	Excitatory Neurons	3.58e-12	2.98e-13
7	0.2	0.03	0.22	0.15	0.25	3481.51	3558.98	69	5.07e-14	3.55e-13	1.7e-13	Excitatory Neurons	2.48e-12	2.26e-13
1	0.11	0.03	0.19	0.06	0.16	3520.88	3598.35	12542	2.49e-05	0.000174	2.49e-05	Inhibitory Neurons	0.0012201	2.65e-05
2	0.17	0.03	0.21	0.12	0.22	3498.51	3575.98	2490	2.69e-10	1.88e-09	3.77e-10	Inhibitory Neurons	1.32e-08	5.07e-10
3	0.16	0.03	0.2	0.11	0.21	3503.54	3581.01	623	3.44e-09	2.41e-08	4.01e-09	Inhibitory Neurons	1.69e-07	5.62e-09
4	0.17	0.03	0.21	0.12	0.22	3497.16	3574.63	235	1.36e-10	9.5e-10	2.37e-10	Inhibitory Neurons	6.66e-09	2.67e-10
5	0.22	0.03	0.23	0.17	0.27	3469.03	3546.5	127	9.64e-17	6.75e-16	3.38e-16	Inhibitory Neurons	4.72e-15	7.87e-16
6	0.22	0.03	0.23	0.16	0.27	3471.58	3549.05	90	3.47e-16	2.43e-15	8.09e-16	Inhibitory Neurons	1.7e-14	2.43e-15
7	0.22	0.03	0.23	0.17	0.27	3468.27	3545.74	69	6.57e-17	4.6e-16	3.38e-16	Inhibitory Neurons	3.22e-15	6.44e-16
1	0.14	0.03	0.2	0.09	0.19	3510.79	3588.26	12468	1.38e-07	9.68e-07	1.38e-07	Microglial Cells	6.76e-06	1.88e-07
2	0.17	0.03	0.21	0.12	0.22	3496.11	3573.58	2472	7.98e-11	5.59e-10	1.12e-10	Microglial Cells	3.91e-09	1.7e-10
3	0.17	0.03	0.21	0.11	0.22	3499.29	3576.76	620	3.99e-10	2.79e-09	4.66e-10	Microglial Cells	1.96e-08	6.98e-10
4	0.18	0.03	0.22	0.13	0.24	3489.99	3567.46	233	3.63e-12	2.54e-11	1.27e-11	Microglial Cells	1.78e-10	1.27e-11
5	0.19	0.03	0.22	0.13	0.24	3489.68	3567.15	126	3.1e-12	2.17e-11	1.27e-11	Microglial Cells	1.52e-10	1.17e-11
6	0.18	0.03	0.21	0.13	0.23	3491.82	3569.29	90	9.14e-12	6.4e-11	1.6e-11	Microglial Cells	4.48e-10	2.63e-11
7	0.18	0.03	0.21	0.13	0.23	3491.64	3569.11	69	8.34e-12	5.84e-11	1.6e-11	Microglial Cells	4.09e-10	2.55e-11
1	0.07	0.03	0.18	0.02	0.12	3531.7	3609.17	12509	0.00782	0.0548	0.00782	Oligodendrocyte Precursor Cells	0.38318	0.00782
2	0.12	0.03	0.19	0.07	0.17	3519.15	3596.62	2482	1.02e-05	7.12e-05	1.19e-05	Oligodendrocyte Precursor Cells	0.0004998	1.14e-05
3	0.14	0.03	0.2	0.09	0.2	3508.77	3586.24	621	4.93e-08	3.45e-07	6.91e-08	Oligodendrocyte Precursor Cells	2.42e-06	7.11e-08
4	0.15	0.03	0.2	0.09	0.2	3507.86	3585.33	233	3.09e-08	2.17e-07	5.41e-08	Oligodendrocyte Precursor Cells	1.51e-06	4.59e-08
5	0.17	0.03	0.21	0.11	0.22	3498.74	3576.21	126	3.01e-10	2.11e-09	7.02e-10	Oligodendrocyte Precursor Cells	1.47e-08	5.46e-10
6	0.17	0.03	0.21	0.12	0.22	3494.46	3571.93	90	3.46e-11	2.42e-10	1.21e-10	Oligodendrocyte Precursor Cells	1.7e-09	8.07e-11
7	0.17	0.03	0.21	0.12	0.23	3493.86	3571.33	69	2.56e-11	1.79e-10	1.21e-10	Oligodendrocyte Precursor Cells	1.25e-09	6.27e-11
1	0.09	0.03	0.18	0.03	0.14	3528.27	3605.74	12516	0.00121	0.0085	0.00121	Oligodendrocytes	0.05929	0.00123521
2	0.13	0.03	0.19	0.08	0.18	3513.53	3591	2484	5.6e-07	3.92e-06	8.75e-07	Oligodendrocytes	2.74e-05	7.04e-07
3	0.13	0.03	0.19	0.08	0.18	3513.94	3591.41	621	6.92e-07	4.84e-06	8.75e-07	Oligodendrocytes	3.39e-05	8.48e-07
4	0.13	0.03	0.19	0.08	0.18	3514.09	3591.57	233	7.5e-07	5.25e-06	8.75e-07	Oligodendrocytes	3.68e-05	8.96e-07
5	0.15	0.03	0.2	0.1	0.2	3506.47	3583.94	126	1.53e-08	1.07e-07	3.56e-08	Oligodendrocytes	7.5e-07	2.34e-08
6	0.15	0.03	0.2	0.1	0.2	3506.37	3583.84	90	1.45e-08	1.01e-07	3.56e-08	Oligodendrocytes	7.11e-07	2.29e-08
7	0.17	0.03	0.21	0.12	0.22	3496.76	3574.23	69	1.11e-10	7.77e-10	7.77e-10	Oligodendrocytes	5.44e-09	2.27e-10

## Sheet: Supplementary Table 4b
Supplementary Table 4b: Disparity in the association strength between cell-specific PRS with Aβ and cell-specific PRS with CSF pTau217 when including the APOE region variants
PRS Model	t-stat	Degree of Freedom	P	L95	U95	Mean Aβ	Mean CSF pTau217	SE
Full PRS	3.09731	7.6992	0.0154365	0.034339	0.239947	0.357143	0.22	0.044278
Astrocytes PRS	1.81217	7.29728	0.111124	-0.0197509	0.154037	0.215714	0.148571	0.0370512
Excitatory Neurons	2.89144	8.11625	0.0198509	0.0242427	0.2129	0.287143	0.168571	0.0410077
Inhibitory Neurons	2.57458	7.46216	0.0348313	0.0112873	0.23157	0.302857	0.181429	0.0471645
Microglial Cells	3.75321	8.06638	0.00551549	0.0226361	0.0945067	0.231429	0.172857	0.0156057
Oligodendrocyte Precursor Cells	1.54988	7.48839	0.162324	-0.0325118	0.161083	0.205714	0.141429	0.0414778
Oligodendrocytes	2.73031	6.88306	0.0298101	0.0129073	0.184236	0.234286	0.135714	0.0361027

## Sheet: Supplementary Table 4c
Supplementary Table 4c: Cell_Specific PRS association with CSF pTau217-Including Non-APOE region
Model	Effect	SE	R2	L95	U95	AIC	BIC	Number_of_Variants	P	Bonferroni	FDR	Cell_Type	P_Bonferroni	P_FDR
1	0.1	0.02	0.36	0.06	0.15	3316.32	3404.12	12524	1.92e-05	0.000135	1.92e-05	Full PRS	0.0009408	2.54e-05
2	0.16	0.02	0.37	0.11	0.2	3293.32	3381.12	2456	1.55e-10	1.08e-09	2.17e-10	Full PRS	7.6e-09	8.44e-10
3	0.15	0.02	0.37	0.11	0.2	3294.49	3382.29	591	2.79e-10	1.95e-09	3.26e-10	Full PRS	1.37e-08	1.24e-09
4	0.17	0.02	0.38	0.12	0.22	3287.3	3375.1	207	7.42e-12	5.19e-11	1.3e-11	Full PRS	3.64e-10	7.27e-11
5	0.2	0.02	0.39	0.15	0.25	3266.98	3354.78	104	2.75e-16	1.92e-15	1.92e-15	Full PRS	1.35e-14	1.35e-14
6	0.19	0.02	0.39	0.14	0.24	3275.23	3363.03	69	1.72e-14	1.2e-13	6.01e-14	Full PRS	8.43e-13	4.21e-13
7	0.18	0.02	0.38	0.14	0.23	3277.84	3365.64	50	6.39e-14	4.47e-13	1.49e-13	Full PRS	3.13e-12	1.04e-12
1	0.1	0.02	0.36	0.05	0.15	3317.62	3405.42	12448	3.79e-05	0.000265	7.35e-05	Astrocytes PRS	0.0018571	4.64e-05
2	0.09	0.02	0.35	0.04	0.14	3320.23	3408.03	2439	0.000148	0.00103	0.000207	Astrocytes PRS	0.007252	0.00016865
3	0.08	0.02	0.35	0.03	0.13	3323.82	3411.62	588	0.000983	0.00688	0.000983	Astrocytes PRS	0.048167	0.00104711
4	0.08	0.02	0.35	0.03	0.13	3323.54	3411.34	205	0.000847	0.00593	0.000983	Astrocytes PRS	0.041503	0.00092229
5	0.12	0.02	0.36	0.07	0.17	3310.8	3398.6	103	1.12e-06	7.82e-06	7.82e-06	Astrocytes PRS	5.49e-05	2.03e-06
6	0.11	0.02	0.36	0.06	0.16	3314.05	3401.85	69	5.95e-06	4.17e-05	2.08e-05	Astrocytes PRS	0.00029155	9.11e-06
7	0.1	0.02	0.36	0.05	0.15	3317.82	3405.62	50	4.2e-05	0.000294	7.35e-05	Astrocytes PRS	0.002058	5.02e-05
1	0.07	0.02	0.35	0.02	0.11	3327.4	3415.2	12483	0.00679	0.0475	0.00679	Excitatory Neurons	0.33271	0.00693146
2	0.1	0.02	0.36	0.06	0.15	3316.68	3404.48	2448	2.31e-05	0.000162	2.7e-05	Excitatory Neurons	0.0011319	2.98e-05
3	0.11	0.02	0.36	0.06	0.16	3314.13	3401.93	590	6.2e-06	4.34e-05	8.68e-06	Excitatory Neurons	0.0003038	9.21e-06
4	0.14	0.02	0.37	0.09	0.19	3301.95	3389.75	207	1.22e-08	8.57e-08	2.14e-08	Excitatory Neurons	5.98e-07	3.32e-08
5	0.17	0.02	0.38	0.12	0.22	3286.18	3373.98	104	4.22e-12	2.96e-11	2.96e-11	Excitatory Neurons	2.07e-10	5.17e-11
6	0.16	0.02	0.37	0.11	0.21	3294.28	3382.08	69	2.51e-10	1.76e-09	8.79e-10	Excitatory Neurons	1.23e-08	1.23e-09
7	0.15	0.02	0.37	0.1	0.2	3296.91	3384.71	50	9.49e-10	6.65e-09	2.22e-09	Excitatory Neurons	4.65e-08	3.88e-09
1	0.08	0.02	0.35	0.04	0.13	3322.73	3410.53	12485	0.00055	0.00385	0.00055	Inhibitory Neurons	0.02695	0.0006125
2	0.13	0.02	0.36	0.08	0.18	3305.16	3392.96	2448	6.27e-08	4.39e-07	1.1e-07	Inhibitory Neurons	3.07e-06	1.54e-07
3	0.11	0.02	0.36	0.06	0.16	3313.43	3401.23	590	4.34e-06	3.03e-05	5.06e-06	Inhibitory Neurons	0.00021266	6.86e-06
4	0.12	0.02	0.36	0.08	0.17	3309.02	3396.82	207	4.49e-07	3.14e-06	6.28e-07	Inhibitory Neurons	2.2e-05	9.17e-07
5	0.17	0.02	0.38	0.12	0.22	3287.79	3375.59	104	9.5e-12	6.65e-11	6.65e-11	Inhibitory Neurons	4.66e-10	7.76e-11
6	0.17	0.02	0.38	0.12	0.21	3289.51	3377.32	69	2.27e-11	1.59e-10	7.88e-11	Inhibitory Neurons	1.11e-09	1.59e-10
7	0.16	0.02	0.38	0.12	0.21	3290.3	3378.1	50	3.38e-11	2.36e-10	7.88e-11	Inhibitory Neurons	1.66e-09	2.07e-10
1	0.12	0.02	0.36	0.07	0.16	3311.85	3399.65	12411	1.92e-06	1.34e-05	1.92e-06	Microglial Cells	9.41e-05	3.24e-06
2	0.14	0.02	0.37	0.09	0.19	3301.83	3389.63	2430	1.15e-08	8.08e-08	1.69e-08	Microglial Cells	5.64e-07	3.32e-08
3	0.14	0.02	0.37	0.09	0.18	3303.61	3391.41	587	2.84e-08	1.99e-07	3.32e-08	Microglial Cells	1.39e-06	7.32e-08
4	0.15	0.02	0.37	0.1	0.19	3298.58	3386.39	205	2.22e-09	1.55e-08	1.55e-08	Microglial Cells	1.09e-07	8.37e-09
5	0.14	0.02	0.37	0.09	0.19	3301.1	3388.9	103	7.94e-09	5.56e-08	1.69e-08	Microglial Cells	3.89e-07	2.78e-08
6	0.14	0.02	0.37	0.09	0.19	3301.29	3389.09	69	8.77e-09	6.14e-08	1.69e-08	Microglial Cells	4.3e-07	2.86e-08
7	0.14	0.02	0.37	0.09	0.19	3301.93	3389.73	50	1.21e-08	8.46e-08	1.69e-08	Microglial Cells	5.93e-07	3.32e-08
1	0.05	0.02	0.35	0	0.1	3330.16	3417.96	12452	0.0319	0.223	0.0319	Oligodendrocyte Precursor Cells	1	0.0319
2	0.1	0.02	0.36	0.05	0.15	3318.86	3406.66	2440	7.2e-05	0.000504	8.4e-05	Oligodendrocyte Precursor Cells	0.003528	8.4e-05
3	0.11	0.02	0.36	0.06	0.16	3314.68	3402.48	588	8.25e-06	5.77e-05	1.44e-05	Oligodendrocyte Precursor Cells	0.00040425	1.19e-05
4	0.11	0.02	0.36	0.06	0.15	3315.72	3403.52	205	1.41e-05	9.88e-05	1.98e-05	Oligodendrocyte Precursor Cells	0.0006909	1.92e-05
5	0.12	0.02	0.36	0.07	0.17	3309.56	3397.36	103	5.93e-07	4.15e-06	1.38e-06	Oligodendrocyte Precursor Cells	2.91e-05	1.16e-06
6	0.13	0.02	0.36	0.08	0.17	3306.99	3394.79	69	1.59e-07	1.11e-06	1.11e-06	Oligodendrocyte Precursor Cells	7.79e-06	3.71e-07
7	0.12	0.02	0.36	0.08	0.17	3308.77	3396.57	50	3.96e-07	2.77e-06	1.38e-06	Oligodendrocyte Precursor Cells	1.94e-05	8.44e-07
1	0.07	0.02	0.35	0.02	0.12	3326.75	3414.55	12459	0.00478	0.0335	0.00478	Oligodendrocytes	0.23422	0.0049834
2	0.12	0.02	0.36	0.07	0.17	3309.92	3397.72	2442	7.13e-07	4.99e-06	2.5e-06	Oligodendrocytes	3.49e-05	1.34e-06
3	0.11	0.02	0.36	0.06	0.15	3315.06	3402.86	588	1e-05	7.01e-05	1.4e-05	Oligodendrocytes	0.00049	1.4e-05
4	0.1	0.02	0.36	0.05	0.15	3317.39	3405.19	205	3.36e-05	0.000235	3.92e-05	Oligodendrocytes	0.0016464	4.22e-05
5	0.12	0.02	0.36	0.07	0.16	3312.1	3399.9	103	2.18e-06	1.53e-05	3.81e-06	Oligodendrocytes	0.00010682	3.56e-06
6	0.12	0.02	0.36	0.07	0.16	3311.22	3399.02	69	1.39e-06	9.73e-06	3.24e-06	Oligodendrocytes	6.81e-05	2.43e-06
7	0.13	0.02	0.36	0.08	0.17	3307.7	3395.5	50	2.28e-07	1.6e-06	1.6e-06	Oligodendrocytes	1.12e-05	5.08e-07

## Sheet: Supplementary Table 4d
Supplementary Table 4d: Disparity in the association strength between cell-specific PRS with Aβ and cell-specific PRS with CSF pTau217 when excluding the APOE region variants
PRS Model	t-stat	Degree of Freedom	P	L95	U95	Mean Aβ	Mean CSF pTau217	SE
Full PRS	2.23115	7.56942	0.0580504	-0.00357246	0.16643	0.245714	0.164286	0.0364962
Astrocytes PRS	0.612756	6.74708	0.560115	-0.0412646	0.069836	0.111429	0.0971429	0.0233139
Excitatory Neurons	2.14834	7.57646	0.0658308	-0.00719326	0.178622	0.214286	0.128571	0.0398978
Inhibitory Neurons	1.9785	7.28844	0.0867511	-0.0151163	0.177973	0.215714	0.134286	0.0411567
Microglial Cells	3.53553	7.0177	0.00948747	0.0142082	0.0715061	0.181429	0.138571	0.0121218
Oligodendrocyte Precursor Cells	0.906238	7.07147	0.394639	-0.0504095	0.113267	0.137143	0.105714	0.0346803
Oligodendrocytes	2.91816	6.6505	0.0237269	0.0175803	0.176705	0.207143	0.11	0.0332891

## Sheet: Supplementary Table 4e
Supplementary Table 4e: Disparity in the association strength between cell-specific PRS and CSF pTau217 when including and excluding the APOE region variants
PRS Model	t-stat	Degree of Freedom	P	L95	U95	Mean APOE	Mean Non APOE	SE
Full PRS	2.77161	11.4189	0.0176	0.0116678	0.0997608	0.22	0.164286	0.0201018
Astrocytes PRS	3.97553	8.68443	0.00347	0.0220018	0.0808553	0.148571	0.0971429	0.0129363
Excitatory Neurons	1.89206	11.7011	0.0835	-0.00619295	0.0861929	0.168571	0.128571	0.0211409
Inhibitory Neurons	2.32571	11.5731	0.0391	0.00279636	0.0914894	0.181429	0.134286	0.0202703
Microglial Cells	4.93336	9.43713	0.000704	0.0186745	0.0498969	0.172857	0.138571	0.00694977
Oligodendrocyte Precursor Cells	2.09061	10.8895	0.0608	-0.00193227	0.0733608	0.141429	0.105714	0.0170832
Oligodendrocytes	2.12132	11.4353	0.0565	-0.000842296	0.0522709	0.135714	0.11	0.0121218

## Sheet: Supplementary Table 5a
Supplementary Table 5a: Cell_Specific PRS association with CSF pTau217 adjusting for Aβ-Including APOE region
Model	Effect	SE	R2	L95	U95	AIC	BIC	Number_of_Variants	P	Bonferroni	FDR	Cell_Type	P_Bonferroni	P_FDR
1	0.08	0.02	0.63	0.04	0.12	2766.73	2849.37	12581	2.58e-05	0.000181	2.58e-05	Full PRS	0.0012642	3.51e-05
2	0.13	0.02	0.64	0.09	0.16	2744.32	2826.95	2498	2.74e-10	1.92e-09	8.18e-10	Full PRS	1.34e-08	5.73e-09
3	0.13	0.02	0.64	0.09	0.16	2744.8	2827.44	624	3.51e-10	2.45e-09	8.18e-10	Full PRS	1.72e-08	5.73e-09
4	0.12	0.02	0.64	0.08	0.16	2746.3	2828.93	235	7.48e-10	5.23e-09	1.22e-09	Full PRS	3.67e-08	8.53e-09
5	0.14	0.02	0.64	0.1	0.18	2737.2	2819.83	127	7.53e-12	5.27e-11	5.27e-11	Full PRS	3.69e-10	3.69e-10
6	0.12	0.02	0.64	0.08	0.16	2746.6	2829.23	90	8.7e-10	6.09e-09	1.22e-09	Full PRS	4.26e-08	8.53e-09
7	0.12	0.02	0.64	0.08	0.16	2751.13	2833.76	69	8.66e-09	6.06e-08	1.01e-08	Full PRS	4.24e-07	7.07e-08
1	0.08	0.02	0.63	0.04	0.12	2769.27	2851.91	12505	9.7e-05	0.000679	9.7e-05	Astrocytes PRS	0.004753	0.00012187
2	0.09	0.02	0.63	0.05	0.12	2765.35	2847.98	2481	1.26e-05	8.81e-05	1.77e-05	Astrocytes PRS	0.0006174	1.94e-05
3	0.09	0.02	0.63	0.05	0.13	2765.36	2847.99	621	1.27e-05	8.86e-05	1.77e-05	Astrocytes PRS	0.0006223	1.94e-05
4	0.09	0.02	0.64	0.05	0.13	2764.38	2847.01	233	7.63e-06	5.34e-05	1.77e-05	Astrocytes PRS	0.00037387	1.38e-05
5	0.1	0.02	0.64	0.06	0.14	2758.39	2841.02	126	3.51e-07	2.45e-06	2.45e-06	Astrocytes PRS	1.72e-05	1.13e-06
6	0.1	0.02	0.64	0.06	0.13	2761.59	2844.22	90	1.81e-06	1.27e-05	6.34e-06	Astrocytes PRS	8.87e-05	4.03e-06
7	0.08	0.02	0.63	0.04	0.12	2768.4	2851.04	69	6.16e-05	0.000432	7.19e-05	Astrocytes PRS	0.0030184	7.94e-05
1	0.05	0.02	0.63	0.01	0.09	2777.62	2860.25	12540	0.0084	0.0588	0.0084	Excitatory Neurons	0.4116	0.0084
2	0.08	0.02	0.63	0.04	0.12	2769.37	2852.01	2490	0.000102	0.000716	0.000119	Excitatory Neurons	0.004998	0.00012495
3	0.09	0.02	0.63	0.05	0.13	2765.33	2847.97	623	1.25e-05	8.74e-05	2.18e-05	Excitatory Neurons	0.0006125	1.94e-05
4	0.1	0.02	0.64	0.06	0.14	2759.86	2842.5	235	7.47e-07	5.23e-06	2.61e-06	Excitatory Neurons	3.66e-05	1.93e-06
5	0.11	0.02	0.64	0.07	0.15	2754.62	2837.25	127	5.11e-08	3.58e-07	3.58e-07	Excitatory Neurons	2.5e-06	2.28e-07
6	0.1	0.02	0.64	0.06	0.13	2762.46	2845.1	90	2.84e-06	1.99e-05	6.62e-06	Excitatory Neurons	0.00013916	6.05e-06
7	0.09	0.02	0.63	0.05	0.13	2766.53	2849.17	69	2.33e-05	0.000163	3.26e-05	Excitatory Neurons	0.0011417	3.36e-05
1	0.07	0.02	0.63	0.03	0.11	2772.97	2855.61	12542	0.000681	0.00477	0.000681	Inhibitory Neurons	0.033369	0.00081388
2	0.11	0.02	0.64	0.07	0.15	2755.7	2838.33	2490	8.86e-08	6.2e-07	3.1e-07	Inhibitory Neurons	4.34e-06	3.34e-07
3	0.09	0.02	0.64	0.05	0.13	2762.82	2845.46	623	3.41e-06	2.39e-05	5.98e-06	Inhibitory Neurons	0.00016709	6.96e-06
4	0.09	0.02	0.64	0.05	0.13	2764.9	2847.54	235	1e-05	7e-05	1.17e-05	Inhibitory Neurons	0.00049	1.69e-05
5	0.11	0.02	0.64	0.07	0.15	2754.49	2837.13	127	4.8e-08	3.36e-07	3.1e-07	Inhibitory Neurons	2.35e-06	2.28e-07
6	0.1	0.02	0.64	0.06	0.14	2759.38	2842.01	90	5.83e-07	4.08e-06	1.36e-06	Inhibitory Neurons	2.86e-05	1.68e-06
7	0.09	0.02	0.64	0.05	0.13	2763.34	2845.97	69	4.46e-06	3.12e-05	6.24e-06	Inhibitory Neurons	0.00021854	8.74e-06
1	0.1	0.02	0.64	0.06	0.13	2760.93	2843.56	12468	1.29e-06	9.03e-06	1.29e-06	Microglial Cells	6.32e-05	3.01e-06
2	0.1	0.02	0.64	0.06	0.14	2758.49	2841.13	2472	3.7e-07	2.59e-06	4.31e-07	Microglial Cells	1.81e-05	1.13e-06
3	0.1	0.02	0.64	0.06	0.14	2757.24	2839.87	620	1.94e-07	1.36e-06	2.72e-07	Microglial Cells	9.51e-06	6.79e-07
4	0.11	0.02	0.64	0.07	0.15	2753.99	2836.63	233	3.71e-08	2.6e-07	8.67e-08	Microglial Cells	1.82e-06	2.02e-07
5	0.11	0.02	0.64	0.07	0.15	2752.72	2835.36	126	1.95e-08	1.36e-07	8.67e-08	Microglial Cells	9.56e-07	1.37e-07
6	0.11	0.02	0.64	0.07	0.15	2754.81	2837.45	90	5.65e-08	3.95e-07	9.89e-08	Microglial Cells	2.77e-06	2.31e-07
7	0.11	0.02	0.64	0.07	0.15	2753.49	2836.12	69	2.88e-08	2.01e-07	8.67e-08	Microglial Cells	1.41e-06	1.76e-07
1	0.05	0.02	0.63	0.02	0.09	2777.17	2859.8	12509	0.00654	0.0458	0.00654	Oligodendrocyte Precursor Cells	0.32046	0.0068183
2	0.08	0.02	0.63	0.05	0.12	2766.2	2848.84	2482	1.96e-05	0.000137	3.43e-05	Oligodendrocyte Precursor Cells	0.0009604	2.91e-05
3	0.1	0.02	0.64	0.06	0.14	2759.74	2842.37	621	7.01e-07	4.91e-06	4.91e-06	Oligodendrocyte Precursor Cells	3.43e-05	1.91e-06
4	0.08	0.02	0.63	0.05	0.12	2766.66	2849.3	233	2.49e-05	0.000174	3.48e-05	Oligodendrocyte Precursor Cells	0.0012201	3.49e-05
5	0.09	0.02	0.64	0.05	0.13	2764.17	2846.81	126	6.85e-06	4.8e-05	2.3e-05	Oligodendrocyte Precursor Cells	0.00033565	1.29e-05
6	0.09	0.02	0.64	0.05	0.13	2764.88	2847.51	90	9.88e-06	6.91e-05	2.3e-05	Oligodendrocyte Precursor Cells	0.00048412	1.69e-05
7	0.08	0.02	0.63	0.04	0.12	2768.37	2851	69	6.05e-05	0.000423	7.05e-05	Oligodendrocyte Precursor Cells	0.0029645	7.94e-05
1	0.05	0.02	0.63	0.01	0.09	2777.49	2860.12	12516	0.00781	0.0546	0.00781	Oligodendrocytes	0.38269	0.00797271
2	0.1	0.02	0.64	0.06	0.14	2760.03	2842.66	2484	8.11e-07	5.68e-06	5.68e-06	Oligodendrocytes	3.97e-05	1.99e-06
3	0.07	0.02	0.63	0.03	0.11	2773.02	2855.65	621	0.000698	0.00488	0.00162	Oligodendrocytes	0.034202	0.00081433
4	0.06	0.02	0.63	0.02	0.1	2775.87	2858.5	233	0.00322	0.0226	0.00376	Oligodendrocytes	0.15778	0.00343
5	0.06	0.02	0.63	0.02	0.1	2774.26	2856.9	126	0.00136	0.0095	0.0019	Oligodendrocytes	0.06664	0.00148089
6	0.07	0.02	0.63	0.03	0.1	2773.55	2856.19	90	0.000928	0.0065	0.00162	Oligodendrocytes	0.045472	0.00103346
7	0.07	0.02	0.63	0.03	0.11	2773.09	2855.73	69	0.000727	0.00509	0.00162	Oligodendrocytes	0.035623	0.00082844

[truncated: 33 more sheets: Supplementary Table 5b, Supplementary Table 5c, Supplementary Table 5d, Supplementary Table 6, Supplementary Table 7, Supplementary Table 8, Supplementary Table 9, Supplementary Table 10, Supplementary Table 11, Supplementary Table 12, Supplementary Table 13, Supplementary Table 14, Supplementary Table 15, Supplementary Table 16, Supplementary Table 17, Supplementary Table 18, Supplementary Table 19, Supplementary Table 20a, Supplementary Table 20b, Supplementary Table 21a …]
