# Supplementary material for: Cell-weighted polygenic risk scores are associated with β-amyloid and tau biomarkers in Alzheimer’s disease
Source: Brain Commun. 2025 Sep 12;7(5):fcaf353. doi: 10.1093/braincomms/fcaf353 (PMC12484444; doi:10.1093/braincomms/fcaf353)
Supplement: fcaf353_Supplementary_Data [file fcaf353_supplementary_data.zip › Supplementary_Table_1.xlsx]

## Sheet: Supplementary Table 1
Supplementary Table 1: Variant-cell type mapping
CHR.y	POS	SNP	Effect_Allele	Beta	P.y	NEW_BETA (Beta*nTPM Scaled)	GENE	nTPM	Distance	Location	nTPM Scaled	Cell_Type
1	858952	1:858952	A	-0.0058	0.743	-0.0131084	LINC01128	0.0303286	0	Within	2.26007	Microglial Cells
1	858952	1:858952	A	-0.0058	0.743	-0.0156276	LINC01128	0.0361573	0	Within	2.69442	Oligodendrocytes
1	858952	1:858952	A	-0.0058	0.743	-0.0214006	LINC01128	0.0495141	0	Within	3.68976	Oligodendrocyte Precursor Cells
1	858952	1:858952	A	-0.0058	0.743	-0.0243941	LINC01128	0.0564399	0	Within	4.20587	Astrocytes
1	858952	1:858952	A	-0.0058	0.743	-0.142025	LINC01128	0.328599	0	Within	24.487	Inhibitory Neurons
1	858952	1:858952	A	-0.0058	0.743	-0.292381	LINC01128	0.676474	0	Within	50.4105	Excitatory Neurons
1	965350	1:965350	A	0.0246	0.1	0.0609809	KLHL17	0.00857746	0	Within	2.4789	Oligodendrocytes
1	965350	1:965350	A	0.0246	0.1	0.0838517	KLHL17	0.0117944	0	Within	3.40861	Microglial Cells
1	965350	1:965350	A	0.0246	0.1	0.121726	KLHL17	0.0171217	0	Within	4.94819	Oligodendrocyte Precursor Cells
1	965350	1:965350	A	0.0246	0.1	0.257215	KLHL17	0.0361795	0	Within	10.4559	Astrocytes
1	965350	1:965350	A	0.0246	0.1	0.582438	KLHL17	0.0819248	0	Within	23.6764	Inhibitory Neurons
1	965350	1:965350	A	0.0246	0.1	1.13387	KLHL17	0.159488	0	Within	46.0924	Excitatory Neurons
1	1024129	1:1024129	G	0.0023	0.8827	0.00168119	AGRN	0.0126369	0	Within	0.730951	Microglial Cells
1	1024129	1:1024129	G	0.0023	0.8827	0.0110602	AGRN	0.0831354	0	Within	4.80876	Oligodendrocytes
1	1024129	1:1024129	G	0.0023	0.8827	0.0117924	AGRN	0.0886397	0	Within	5.12715	Astrocytes
1	1024129	1:1024129	G	0.0023	0.8827	0.0139748	AGRN	0.105044	0	Within	6.07601	Oligodendrocyte Precursor Cells
1	1024129	1:1024129	G	0.0023	0.8827	0.0183877	AGRN	0.138214	0	Within	7.99467	Inhibitory Neurons
1	1024129	1:1024129	G	0.0023	0.8827	0.109845	AGRN	0.825668	0	Within	47.7588	Excitatory Neurons
1	1039514	1:1039514	T	0.0629	6.82e-05	0.0459768	AGRN	0.0126369	0	Within	0.730951	Microglial Cells
1	1039514	1:1039514	T	0.0629	6.82e-05	0.302471	AGRN	0.0831354	0	Within	4.80876	Oligodendrocytes
1	1039514	1:1039514	T	0.0629	6.82e-05	0.322497	AGRN	0.0886397	0	Within	5.12715	Astrocytes
1	1039514	1:1039514	T	0.0629	6.82e-05	0.382181	AGRN	0.105044	0	Within	6.07601	Oligodendrocyte Precursor Cells
1	1039514	1:1039514	T	0.0629	6.82e-05	0.502865	AGRN	0.138214	0	Within	7.99467	Inhibitory Neurons
1	1039514	1:1039514	T	0.0629	6.82e-05	3.00403	AGRN	0.825668	0	Within	47.7588	Excitatory Neurons
1	1088408	1:1088408	T	0.0143	0.223	0.0259367	C1orf159	0.0404381	0	Within	1.81376	Microglial Cells
1	1088408	1:1088408	T	0.0143	0.223	0.0617352	C1orf159	0.0962517	0	Within	4.31715	Oligodendrocyte Precursor Cells
1	1088408	1:1088408	T	0.0143	0.223	0.0830307	C1orf159	0.129454	0	Within	5.80634	Oligodendrocytes
1	1088408	1:1088408	T	0.0143	0.223	0.117883	C1orf159	0.183792	0	Within	8.24355	Astrocytes
1	1088408	1:1088408	T	0.0143	0.223	0.318048	C1orf159	0.49587	0	Within	22.2411	Inhibitory Neurons
1	1088408	1:1088408	T	0.0143	0.223	0.719397	C1orf159	1.12162	0	Within	50.3075	Excitatory Neurons
1	1096804	1:1096804	G	0.0333	0.0003745	0.0603981	C1orf159	0.0404381	0	Within	1.81376	Microglial Cells
1	1096804	1:1096804	G	0.0333	0.0003745	0.143761	C1orf159	0.0962517	0	Within	4.31715	Oligodendrocyte Precursor Cells
1	1096804	1:1096804	G	0.0333	0.0003745	0.193351	C1orf159	0.129454	0	Within	5.80634	Oligodendrocytes
1	1096804	1:1096804	G	0.0333	0.0003745	0.27451	C1orf159	0.183792	0	Within	8.24355	Astrocytes
1	1096804	1:1096804	G	0.0333	0.0003745	0.740629	C1orf159	0.49587	0	Within	22.2411	Inhibitory Neurons
1	1096804	1:1096804	G	0.0333	0.0003745	1.67524	C1orf159	1.12162	0	Within	50.3075	Excitatory Neurons
1	1107147	1:1107147	C	0.0175	0.1686	0.0317407	C1orf159	0.0404381	0	Within	1.81376	Microglial Cells
1	1107147	1:1107147	C	0.0175	0.1686	0.0755501	C1orf159	0.0962517	0	Within	4.31715	Oligodendrocyte Precursor Cells
1	1107147	1:1107147	C	0.0175	0.1686	0.101611	C1orf159	0.129454	0	Within	5.80634	Oligodendrocytes
1	1107147	1:1107147	C	0.0175	0.1686	0.144262	C1orf159	0.183792	0	Within	8.24355	Astrocytes
1	1107147	1:1107147	C	0.0175	0.1686	0.389219	C1orf159	0.49587	0	Within	22.2411	Inhibitory Neurons
1	1107147	1:1107147	C	0.0175	0.1686	0.880381	C1orf159	1.12162	0	Within	50.3075	Excitatory Neurons
1	1177602	1:1177602	T	-0.0145	0.2506	-0.141127	TTLL10	0.000791766	0	Within	9.73293	Oligodendrocytes
1	1177602	1:1177602	T	-0.0145	0.2506	-0.193463	TTLL10	0.00108538	0	Within	13.3423	Astrocytes
1	1177602	1:1177602	T	-0.0145	0.2506	-0.3771	TTLL10	0.00211564	0	Within	26.0069	Inhibitory Neurons
1	1177602	1:1177602	T	-0.0145	0.2506	-0.738309	TTLL10	0.00414213	0	Within	50.9179	Excitatory Neurons
1	1177741	1:1177741	A	0.0277	0.06018	0.269602	TTLL10	0.000791766	0	Within	9.73293	Oligodendrocytes
1	1177741	1:1177741	A	0.0277	0.06018	0.369581	TTLL10	0.00108538	0	Within	13.3423	Astrocytes
1	1177741	1:1177741	A	0.0277	0.06018	0.720391	TTLL10	0.00211564	0	Within	26.0069	Inhibitory Neurons
1	1177741	1:1177741	A	0.0277	0.06018	1.41043	TTLL10	0.00414213	0	Within	50.9179	Excitatory Neurons
1	1242865	1:1242865	T	-0.0248	0.07952	-0.0685203	C1QTNF12	0.00168492	0	Within	2.76291	Microglial Cells
1	1242865	1:1242865	T	-0.0248	0.07952	-0.075274	C1QTNF12	0.001851	0	Within	3.03524	Oligodendrocyte Precursor Cells
1	1242865	1:1242865	T	-0.0248	0.07952	-0.0912292	C1QTNF12	0.00224334	0	Within	3.6786	Oligodendrocytes
1	1242865	1:1242865	T	-0.0248	0.07952	-0.29426	C1QTNF12	0.00723589	0	Within	11.8653	Astrocytes
1	1242865	1:1242865	T	-0.0248	0.07952	-0.702019	C1QTNF12	0.0172627	0	Within	28.3072	Inhibitory Neurons
1	1242865	1:1242865	T	-0.0248	0.07952	-0.946342	C1QTNF12	0.0232706	0	Within	38.1589	Excitatory Neurons
1	1282706	1:1282706	T	-0.0181	0.2333	-0.0365912	SCNN1D	0.0084246	0	Within	2.02161	Microglial Cells
1	1282706	1:1282706	T	-0.0181	0.2333	-0.0756565	SCNN1D	0.0174188	0	Within	4.17992	Oligodendrocytes
1	1282706	1:1282706	T	-0.0181	0.2333	-0.198979	SCNN1D	0.0458121	0	Within	10.9933	Oligodendrocyte Precursor Cells
1	1282706	1:1282706	T	-0.0181	0.2333	-0.274996	SCNN1D	0.063314	0	Within	15.1932	Astrocytes
1	1282706	1:1282706	T	-0.0181	0.2333	-0.4355	SCNN1D	0.100268	0	Within	24.0608	Inhibitory Neurons
1	1282706	1:1282706	T	-0.0181	0.2333	-0.675252	SCNN1D	0.155467	0	Within	37.3067	Excitatory Neurons
1	1554781	1:1554781	G	-0.0057	0.5467	-0.0256121	SSU72	0.0977254	0	Within	4.49335	Microglial Cells
1	1554781	1:1554781	G	-0.0057	0.5467	-0.026976	SSU72	0.10293	0	Within	4.73263	Oligodendrocytes
1	1554781	1:1554781	G	-0.0057	0.5467	-0.0291068	SSU72	0.11106	0	Within	5.10645	Oligodendrocyte Precursor Cells
1	1554781	1:1554781	G	-0.0057	0.5467	-0.0347989	SSU72	0.132779	0	Within	6.10508	Astrocytes
1	1554781	1:1554781	G	-0.0057	0.5467	-0.147094	SSU72	0.561252	0	Within	25.806	Inhibitory Neurons
1	1554781	1:1554781	G	-0.0057	0.5467	-0.235139	SSU72	0.897194	0	Within	41.2524	Excitatory Neurons
1	1620016	1:1620016	T	-0.0122	0.5801	-0.0241189	MIB2	0.0303286	0	Within	1.97696	Microglial Cells
1	1620016	1:1620016	T	-0.0122	0.5801	-0.0466994	MIB2	0.0587226	0	Within	3.82782	Oligodendrocytes
1	1620016	1:1620016	T	-0.0122	0.5801	-0.0570404	MIB2	0.0717261	0	Within	4.67544	Oligodendrocyte Precursor Cells
1	1620016	1:1620016	T	-0.0122	0.5801	-0.125733	MIB2	0.158104	0	Within	10.306	Astrocytes
1	1620016	1:1620016	T	-0.0122	0.5801	-0.277643	MIB2	0.349126	0	Within	22.7577	Inhibitory Neurons
1	1620016	1:1620016	T	-0.0122	0.5801	-0.59533	MIB2	0.748605	0	Within	48.7976	Excitatory Neurons
1	1624723	1:1624723	T	0.0057	0.6388	0.0112687	MIB2	0.0303286	0	Within	1.97696	Microglial Cells
1	1624723	1:1624723	T	0.0057	0.6388	0.0218186	MIB2	0.0587226	0	Within	3.82782	Oligodendrocytes
1	1624723	1:1624723	T	0.0057	0.6388	0.02665	MIB2	0.0717261	0	Within	4.67544	Oligodendrocyte Precursor Cells
1	1624723	1:1624723	T	0.0057	0.6388	0.0587441	MIB2	0.158104	0	Within	10.306	Astrocytes
1	1624723	1:1624723	T	0.0057	0.6388	0.129719	MIB2	0.349126	0	Within	22.7577	Inhibitory Neurons
1	1624723	1:1624723	T	0.0057	0.6388	0.278146	MIB2	0.748605	0	Within	48.7976	Excitatory Neurons
1	1734132	1:1734132	G	-0.0331	0.03937	-0.177667	SLC35E2A	0.0631845	0	Within	5.36759	Microglial Cells
1	1734132	1:1734132	G	-0.0331	0.03937	-0.189611	SLC35E2A	0.067432	0	Within	5.72843	Oligodendrocytes
1	1734132	1:1734132	G	-0.0331	0.03937	-0.223805	SLC35E2A	0.0795928	0	Within	6.76149	Oligodendrocyte Precursor Cells
1	1734132	1:1734132	G	-0.0331	0.03937	-0.279764	SLC35E2A	0.0994935	0	Within	8.45208	Astrocytes
1	1734132	1:1734132	G	-0.0331	0.03937	-0.752666	SLC35E2A	0.267673	0	Within	22.7392	Inhibitory Neurons
1	1734132	1:1734132	G	-0.0331	0.03937	-1.33186	SLC35E2A	0.473653	0	Within	40.2373	Excitatory Neurons
1	1761550	1:1761550	A	0.0145	0.2867	0.0652933	NADK	0.0469781	0	Within	4.50299	Oligodendrocytes
1	1761550	1:1761550	A	0.0145	0.2867	0.0749381	NADK	0.0539174	0	Within	5.16814	Microglial Cells
1	1761550	1:1761550	A	0.0145	0.2867	0.109337	NADK	0.0786673	0	Within	7.54049	Oligodendrocyte Precursor Cells
1	1761550	1:1761550	A	0.0145	0.2867	0.168956	NADK	0.121563	0	Within	11.6522	Astrocytes
1	1761550	1:1761550	A	0.0145	0.2867	0.294171	NADK	0.211654	0	Within	20.2877	Inhibitory Neurons
1	1761550	1:1761550	A	0.0145	0.2867	0.508785	NADK	0.366068	0	Within	35.0886	Excitatory Neurons
1	1955580	1:1955580	G	0.0103	0.3446	0.00702708	CFAP74	0.00506512	0	Within	0.682241	Astrocytes
1	1955580	1:1955580	G	0.0103	0.3446	0.00706192	CFAP74	0.00509024	0	Within	0.685623	Oligodendrocyte Precursor Cells
1	1955580	1:1955580	G	0.0103	0.3446	0.0075061	CFAP74	0.0054104	0	Within	0.728747	Oligodendrocytes
1	1955580	1:1955580	G	0.0103	0.3446	0.151409	CFAP74	0.109136	0	Within	14.6999	Inhibitory Neurons
1	1955580	1:1955580	G	0.0103	0.3446	0.254795	CFAP74	0.183656	0	Within	24.7374	Microglial Cells
1	1955580	1:1955580	G	0.0103	0.3446	0.586729	CFAP74	0.422915	0	Within	56.964	Excitatory Neurons
1	1991690	1:1991690	G	0.0081	0.3523	0.00552615	CFAP74	0.00506512	0	Within	0.682241	Astrocytes
1	1991690	1:1991690	G	0.0081	0.3523	0.00555355	CFAP74	0.00509024	0	Within	0.685623	Oligodendrocyte Precursor Cells
1	1991690	1:1991690	G	0.0081	0.3523	0.00590285	CFAP74	0.0054104	0	Within	0.728747	Oligodendrocytes
1	1991690	1:1991690	G	0.0081	0.3523	0.119069	CFAP74	0.109136	0	Within	14.6999	Inhibitory Neurons
1	1991690	1:1991690	G	0.0081	0.3523	0.200373	CFAP74	0.183656	0	Within	24.7374	Microglial Cells
1	1991690	1:1991690	G	0.0081	0.3523	0.461408	CFAP74	0.422915	0	Within	56.964	Excitatory Neurons
1	1999756	1:1999756	T	-0.0124	0.1956	-0.00845978	CFAP74	0.00506512	0	Within	0.682241	Astrocytes
1	1999756	1:1999756	T	-0.0124	0.1956	-0.00850173	CFAP74	0.00509024	0	Within	0.685623	Oligodendrocyte Precursor Cells
1	1999756	1:1999756	T	-0.0124	0.1956	-0.00903647	CFAP74	0.0054104	0	Within	0.728747	Oligodendrocytes
1	1999756	1:1999756	T	-0.0124	0.1956	-0.182278	CFAP74	0.109136	0	Within	14.6999	Inhibitory Neurons
1	1999756	1:1999756	T	-0.0124	0.1956	-0.306743	CFAP74	0.183656	0	Within	24.7374	Microglial Cells
1	1999756	1:1999756	T	-0.0124	0.1956	-0.706353	CFAP74	0.422915	0	Within	56.964	Excitatory Neurons
1	2057679	1:2057679	C	-0.0122	0.3083	-0.00742194	PRKCZ	0.0227931	0	Within	0.608356	Astrocytes
1	2057679	1:2057679	C	-0.0122	0.3083	-0.0159108	PRKCZ	0.0488627	0	Within	1.30416	Microglial Cells
1	2057679	1:2057679	C	-0.0122	0.3083	-0.0393279	PRKCZ	0.120777	0	Within	3.2236	Oligodendrocyte Precursor Cells
1	2057679	1:2057679	C	-0.0122	0.3083	-0.0666457	PRKCZ	0.204671	0	Within	5.46276	Oligodendrocytes
1	2057679	1:2057679	C	-0.0122	0.3083	-0.368452	PRKCZ	1.13153	0	Within	30.201	Inhibitory Neurons
1	2057679	1:2057679	C	-0.0122	0.3083	-0.699265	PRKCZ	2.14747	0	Within	57.3168	Excitatory Neurons
1	2090943	1:2090943	A	-0.0034	0.7525	-0.00206841	PRKCZ	0.0227931	0	Within	0.608356	Astrocytes
1	2090943	1:2090943	A	-0.0034	0.7525	-0.00443416	PRKCZ	0.0488627	0	Within	1.30416	Microglial Cells
1	2090943	1:2090943	A	-0.0034	0.7525	-0.0109602	PRKCZ	0.120777	0	Within	3.2236	Oligodendrocyte Precursor Cells
1	2090943	1:2090943	A	-0.0034	0.7525	-0.0185734	PRKCZ	0.204671	0	Within	5.46276	Oligodendrocytes
1	2090943	1:2090943	A	-0.0034	0.7525	-0.102683	PRKCZ	1.13153	0	Within	30.201	Inhibitory Neurons
1	2090943	1:2090943	A	-0.0034	0.7525	-0.194877	PRKCZ	2.14747	0	Within	57.3168	Excitatory Neurons
1	2109497	1:2109497	C	-0.0186	0.1355	-0.0113154	PRKCZ	0.0227931	0	Within	0.608356	Astrocytes
1	2109497	1:2109497	C	-0.0186	0.1355	-0.0242575	PRKCZ	0.0488627	0	Within	1.30416	Microglial Cells
1	2109497	1:2109497	C	-0.0186	0.1355	-0.0599589	PRKCZ	0.120777	0	Within	3.2236	Oligodendrocyte Precursor Cells
1	2109497	1:2109497	C	-0.0186	0.1355	-0.101607	PRKCZ	0.204671	0	Within	5.46276	Oligodendrocytes
1	2109497	1:2109497	C	-0.0186	0.1355	-0.561738	PRKCZ	1.13153	0	Within	30.201	Inhibitory Neurons
1	2109497	1:2109497	C	-0.0186	0.1355	-1.06609	PRKCZ	2.14747	0	Within	57.3168	Excitatory Neurons
1	2124676	1:2124676	G	-0.013	0.1767	-0.00790862	PRKCZ	0.0227931	0	Within	0.608356	Astrocytes
1	2124676	1:2124676	G	-0.013	0.1767	-0.0169541	PRKCZ	0.0488627	0	Within	1.30416	Microglial Cells
1	2124676	1:2124676	G	-0.013	0.1767	-0.0419068	PRKCZ	0.120777	0	Within	3.2236	Oligodendrocyte Precursor Cells
1	2124676	1:2124676	G	-0.013	0.1767	-0.0710159	PRKCZ	0.204671	0	Within	5.46276	Oligodendrocytes
1	2124676	1:2124676	G	-0.013	0.1767	-0.392613	PRKCZ	1.13153	0	Within	30.201	Inhibitory Neurons
1	2124676	1:2124676	G	-0.013	0.1767	-0.745118	PRKCZ	2.14747	0	Within	57.3168	Excitatory Neurons
1	2179409	1:2179409	G	0.0094	0.3356	0.00571854	PRKCZ	0.0227931	0	Within	0.608356	Astrocytes
1	2179409	1:2179409	G	0.0094	0.3356	0.0122591	PRKCZ	0.0488627	0	Within	1.30416	Microglial Cells
1	2179409	1:2179409	G	0.0094	0.3356	0.0303018	PRKCZ	0.120777	0	Within	3.2236	Oligodendrocyte Precursor Cells
1	2179409	1:2179409	G	0.0094	0.3356	0.05135	PRKCZ	0.204671	0	Within	5.46276	Oligodendrocytes
1	2179409	1:2179409	G	0.0094	0.3356	0.283889	PRKCZ	1.13153	0	Within	30.201	Inhibitory Neurons
1	2179409	1:2179409	G	0.0094	0.3356	0.538778	PRKCZ	2.14747	0	Within	57.3168	Excitatory Neurons
1	2240544	1:2240544	T	0.0171	0.1663	0.0298816	SKI	0.0632093	0	Within	1.74746	Oligodendrocytes
1	2240544	1:2240544	T	0.0171	0.1663	0.0774412	SKI	0.163813	0	Within	4.52872	Oligodendrocyte Precursor Cells
1	2240544	1:2240544	T	0.0171	0.1663	0.0841493	SKI	0.178003	0	Within	4.92101	Astrocytes
1	2240544	1:2240544	T	0.0171	0.1663	0.286353	SKI	0.605729	0	Within	16.7458	Microglial Cells
1	2240544	1:2240544	T	0.0171	0.1663	0.380993	SKI	0.805924	0	Within	22.2803	Inhibitory Neurons
1	2240544	1:2240544	T	0.0171	0.1663	0.589882	SKI	1.24779	0	Within	34.496	Excitatory Neurons
1	2284929	1:2284929	G	0.0002	0.9826	0.000349493	SKI	0.0632093	0	Within	1.74746	Oligodendrocytes
1	2284929	1:2284929	G	0.0002	0.9826	0.000905744	SKI	0.163813	0	Within	4.52872	Oligodendrocyte Precursor Cells
1	2284929	1:2284929	G	0.0002	0.9826	0.000984202	SKI	0.178003	0	Within	4.92101	Astrocytes
1	2284929	1:2284929	G	0.0002	0.9826	0.00334916	SKI	0.605729	0	Within	16.7458	Microglial Cells
1	2284929	1:2284929	G	0.0002	0.9826	0.00445606	SKI	0.805924	0	Within	22.2803	Inhibitory Neurons
1	2284929	1:2284929	G	0.0002	0.9826	0.00689921	SKI	1.24779	0	Within	34.496	Excitatory Neurons
1	2286661	1:2286661	T	0.0039	0.7633	0.00681511	SKI	0.0632093	0	Within	1.74746	Oligodendrocytes
1	2286661	1:2286661	T	0.0039	0.7633	0.017662	SKI	0.163813	0	Within	4.52872	Oligodendrocyte Precursor Cells
1	2286661	1:2286661	T	0.0039	0.7633	0.0191919	SKI	0.178003	0	Within	4.92101	Astrocytes
1	2286661	1:2286661	T	0.0039	0.7633	0.0653085	SKI	0.605729	0	Within	16.7458	Microglial Cells
1	2286661	1:2286661	T	0.0039	0.7633	0.0868932	SKI	0.805924	0	Within	22.2803	Inhibitory Neurons
1	2286661	1:2286661	T	0.0039	0.7633	0.134535	SKI	1.24779	0	Within	34.496	Excitatory Neurons
1	2286690	1:2286690	C	-0.0152	0.2656	-0.0265614	SKI	0.0632093	0	Within	1.74746	Oligodendrocytes
1	2286690	1:2286690	C	-0.0152	0.2656	-0.0688366	SKI	0.163813	0	Within	4.52872	Oligodendrocyte Precursor Cells
1	2286690	1:2286690	C	-0.0152	0.2656	-0.0747994	SKI	0.178003	0	Within	4.92101	Astrocytes
1	2286690	1:2286690	C	-0.0152	0.2656	-0.254536	SKI	0.605729	0	Within	16.7458	Microglial Cells
1	2286690	1:2286690	C	-0.0152	0.2656	-0.338661	SKI	0.805924	0	Within	22.2803	Inhibitory Neurons
1	2286690	1:2286690	C	-0.0152	0.2656	-0.52434	SKI	1.24779	0	Within	34.496	Excitatory Neurons
1	2293812	1:2293812	T	-0.0018	0.8359	-0.00314543	SKI	0.0632093	0	Within	1.74746	Oligodendrocytes
1	2293812	1:2293812	T	-0.0018	0.8359	-0.0081517	SKI	0.163813	0	Within	4.52872	Oligodendrocyte Precursor Cells
1	2293812	1:2293812	T	-0.0018	0.8359	-0.00885782	SKI	0.178003	0	Within	4.92101	Astrocytes
1	2293812	1:2293812	T	-0.0018	0.8359	-0.0301424	SKI	0.605729	0	Within	16.7458	Microglial Cells
1	2293812	1:2293812	T	-0.0018	0.8359	-0.0401046	SKI	0.805924	0	Within	22.2803	Inhibitory Neurons
1	2293812	1:2293812	T	-0.0018	0.8359	-0.0620929	SKI	1.24779	0	Within	34.496	Excitatory Neurons
1	2308944	1:2308944	T	-0.0127	0.306	-0.0221928	SKI	0.0632093	0	Within	1.74746	Oligodendrocytes
1	2308944	1:2308944	T	-0.0127	0.306	-0.0575148	SKI	0.163813	0	Within	4.52872	Oligodendrocyte Precursor Cells
1	2308944	1:2308944	T	-0.0127	0.306	-0.0624968	SKI	0.178003	0	Within	4.92101	Astrocytes
1	2308944	1:2308944	T	-0.0127	0.306	-0.212671	SKI	0.605729	0	Within	16.7458	Microglial Cells
1	2308944	1:2308944	T	-0.0127	0.306	-0.28296	SKI	0.805924	0	Within	22.2803	Inhibitory Neurons
1	2308944	1:2308944	T	-0.0127	0.306	-0.4381	SKI	1.24779	0	Within	34.496	Excitatory Neurons
1	2329783	1:2329783	A	-0.0128	0.2414	-0.017676	MORN1	0.0153075	0	Within	1.38094	Oligodendrocytes
1	2329783	1:2329783	A	-0.0128	0.2414	-0.0352671	MORN1	0.0305414	0	Within	2.75524	Oligodendrocyte Precursor Cells
1	2329783	1:2329783	A	-0.0128	0.2414	-0.0719882	MORN1	0.062342	0	Within	5.62408	Microglial Cells
1	2329783	1:2329783	A	-0.0128	0.2414	-0.109457	MORN1	0.0947902	0	Within	8.55133	Astrocytes
1	2329783	1:2329783	A	-0.0128	0.2414	-0.273043	MORN1	0.236457	0	Within	21.3315	Inhibitory Neurons
1	2329783	1:2329783	A	-0.0128	0.2414	-0.662496	MORN1	0.573723	0	Within	51.7575	Excitatory Neurons
1	2346676	1:2346676	C	0.0135	0.2189	0.0186427	MORN1	0.0153075	0	Within	1.38094	Oligodendrocytes
1	2346676	1:2346676	C	0.0135	0.2189	0.0371958	MORN1	0.0305414	0	Within	2.75524	Oligodendrocyte Precursor Cells
1	2346676	1:2346676	C	0.0135	0.2189	0.0759251	MORN1	0.062342	0	Within	5.62408	Microglial Cells
1	2346676	1:2346676	C	0.0135	0.2189	0.115443	MORN1	0.0947902	0	Within	8.55133	Astrocytes
1	2346676	1:2346676	C	0.0135	0.2189	0.287976	MORN1	0.236457	0	Within	21.3315	Inhibitory Neurons
1	2346676	1:2346676	C	0.0135	0.2189	0.698726	MORN1	0.573723	0	Within	51.7575	Excitatory Neurons
1	2370170	1:2370170	T	0.0097	0.3371	0.0133951	MORN1	0.0153075	0	Within	1.38094	Oligodendrocytes
1	2370170	1:2370170	T	0.0097	0.3371	0.0267258	MORN1	0.0305414	0	Within	2.75524	Oligodendrocyte Precursor Cells
1	2370170	1:2370170	T	0.0097	0.3371	0.0545536	MORN1	0.062342	0	Within	5.62408	Microglial Cells
1	2370170	1:2370170	T	0.0097	0.3371	0.0829479	MORN1	0.0947902	0	Within	8.55133	Astrocytes
1	2370170	1:2370170	T	0.0097	0.3371	0.206916	MORN1	0.236457	0	Within	21.3315	Inhibitory Neurons
1	2370170	1:2370170	T	0.0097	0.3371	0.502047	MORN1	0.573723	0	Within	51.7575	Excitatory Neurons
1	2376590	1:2376590	A	-0.0057	0.7023	-0.00787134	MORN1	0.0153075	0	Within	1.38094	Oligodendrocytes
1	2376590	1:2376590	A	-0.0057	0.7023	-0.0157049	MORN1	0.0305414	0	Within	2.75524	Oligodendrocyte Precursor Cells
1	2376590	1:2376590	A	-0.0057	0.7023	-0.0320573	MORN1	0.062342	0	Within	5.62408	Microglial Cells
1	2376590	1:2376590	A	-0.0057	0.7023	-0.0487426	MORN1	0.0947902	0	Within	8.55133	Astrocytes
1	2376590	1:2376590	A	-0.0057	0.7023	-0.12159	MORN1	0.236457	0	Within	21.3315	Inhibitory Neurons
1	2376590	1:2376590	A	-0.0057	0.7023	-0.295018	MORN1	0.573723	0	Within	51.7575	Excitatory Neurons
1	2379954	1:2379954	G	0.007	0.4607	0.00966656	MORN1	0.0153075	0	Within	1.38094	Oligodendrocytes
1	2379954	1:2379954	G	0.007	0.4607	0.0192867	MORN1	0.0305414	0	Within	2.75524	Oligodendrocyte Precursor Cells
1	2379954	1:2379954	G	0.007	0.4607	0.0393686	MORN1	0.062342	0	Within	5.62408	Microglial Cells
1	2379954	1:2379954	G	0.007	0.4607	0.0598593	MORN1	0.0947902	0	Within	8.55133	Astrocytes
1	2379954	1:2379954	G	0.007	0.4607	0.149321	MORN1	0.236457	0	Within	21.3315	Inhibitory Neurons
1	2379954	1:2379954	G	0.007	0.4607	0.362302	MORN1	0.573723	0	Within	51.7575	Excitatory Neurons
1	2382101	1:2382101	G	-0.0052	0.6154	-0.00718087	MORN1	0.0153075	0	Within	1.38094	Oligodendrocytes
1	2382101	1:2382101	G	-0.0052	0.6154	-0.0143273	MORN1	0.0305414	0	Within	2.75524	Oligodendrocyte Precursor Cells
1	2382101	1:2382101	G	-0.0052	0.6154	-0.0292452	MORN1	0.062342	0	Within	5.62408	Microglial Cells
1	2382101	1:2382101	G	-0.0052	0.6154	-0.0444669	MORN1	0.0947902	0	Within	8.55133	Astrocytes
1	2382101	1:2382101	G	-0.0052	0.6154	-0.110924	MORN1	0.236457	0	Within	21.3315	Inhibitory Neurons
1	2382101	1:2382101	G	-0.0052	0.6154	-0.269139	MORN1	0.573723	0	Within	51.7575	Excitatory Neurons
1	2401549	1:2401549	C	0.0081	0.5655	0.0448247	RER1	0.114575	0	Within	5.53391	Microglial Cells
1	2401549	1:2401549	C	0.0081	0.5655	0.0635524	RER1	0.162444	0	Within	7.84598	Oligodendrocytes
1	2401549	1:2401549	C	0.0081	0.5655	0.0675278	RER1	0.172605	0	Within	8.33677	Oligodendrocyte Precursor Cells
1	2401549	1:2401549	C	0.0081	0.5655	0.0676579	RER1	0.172938	0	Within	8.35283	Astrocytes
1	2401549	1:2401549	C	0.0081	0.5655	0.17261	RER1	0.441201	0	Within	21.3098	Inhibitory Neurons
1	2401549	1:2401549	C	0.0081	0.5655	0.265618	RER1	0.678936	0	Within	32.7923	Excitatory Neurons
1	2407956	1:2407956	G	0.0116	0.2699	0.0336335	PEX10	0.021904	0	Within	2.89944	Microglial Cells
1	2407956	1:2407956	G	0.0116	0.2699	0.0711216	PEX10	0.0463183	0	Within	6.13117	Oligodendrocytes
1	2407956	1:2407956	G	0.0116	0.2699	0.0777748	PEX10	0.0506512	0	Within	6.70472	Astrocytes
1	2407956	1:2407956	G	0.0116	0.2699	0.117241	PEX10	0.0763535	0	Within	10.107	Oligodendrocyte Precursor Cells
1	2407956	1:2407956	G	0.0116	0.2699	0.302289	PEX10	0.196867	0	Within	26.0594	Inhibitory Neurons
1	2407956	1:2407956	G	0.0116	0.2699	0.419218	PEX10	0.273018	0	Within	36.1395	Excitatory Neurons
1	2441419	1:2441419	C	0.0139	0.0977	0.0040935	PLCH2	0.00336984	0	Within	0.294496	Microglial Cells
1	2441419	1:2441419	C	0.0139	0.0977	0.0078697	PLCH2	0.00647848	0	Within	0.566166	Oligodendrocyte Precursor Cells
1	2441419	1:2441419	C	0.0139	0.0977	0.0232929	PLCH2	0.0191751	0	Within	1.67575	Astrocytes
1	2441419	1:2441419	C	0.0139	0.0977	0.117659	PLCH2	0.0968593	0	Within	8.4647	Oligodendrocytes
1	2441419	1:2441419	C	0.0139	0.0977	0.544668	PLCH2	0.448381	0	Within	39.1848	Inhibitory Neurons
1	2441419	1:2441419	C	0.0139	0.0977	0.672904	PLCH2	0.553947	0	Within	48.4103	Excitatory Neurons
1	2444607	1:2444607	A	0.0388	0.02482	0.0114264	PLCH2	0.00336984	0	Within	0.294496	Microglial Cells
1	2444607	1:2444607	A	0.0388	0.02482	0.0219672	PLCH2	0.00647848	0	Within	0.566166	Oligodendrocyte Precursor Cells
1	2444607	1:2444607	A	0.0388	0.02482	0.0650189	PLCH2	0.0191751	0	Within	1.67575	Astrocytes
1	2444607	1:2444607	A	0.0388	0.02482	0.328431	PLCH2	0.0968593	0	Within	8.4647	Oligodendrocytes
1	2444607	1:2444607	A	0.0388	0.02482	1.52037	PLCH2	0.448381	0	Within	39.1848	Inhibitory Neurons
1	2444607	1:2444607	A	0.0388	0.02482	1.87832	PLCH2	0.553947	0	Within	48.4103	Excitatory Neurons
1	2481727	1:2481727	G	0.0467	0.03436	0.013753	PLCH2	0.00336984	0	Within	0.294496	Microglial Cells
1	2481727	1:2481727	G	0.0467	0.03436	0.0264399	PLCH2	0.00647848	0	Within	0.566166	Oligodendrocyte Precursor Cells
1	2481727	1:2481727	G	0.0467	0.03436	0.0782573	PLCH2	0.0191751	0	Within	1.67575	Astrocytes
1	2481727	1:2481727	G	0.0467	0.03436	0.395302	PLCH2	0.0968593	0	Within	8.4647	Oligodendrocytes
1	2481727	1:2481727	G	0.0467	0.03436	1.82993	PLCH2	0.448381	0	Within	39.1848	Inhibitory Neurons
1	2481727	1:2481727	G	0.0467	0.03436	2.26076	PLCH2	0.553947	0	Within	48.4103	Excitatory Neurons
1	2487496	1:2487496	T	0.0001	0.9942	2.94e-05	PLCH2	0.00336984	0	Within	0.294496	Microglial Cells
1	2487496	1:2487496	T	0.0001	0.9942	5.66e-05	PLCH2	0.00647848	0	Within	0.566166	Oligodendrocyte Precursor Cells
1	2487496	1:2487496	T	0.0001	0.9942	0.000167575	PLCH2	0.0191751	0	Within	1.67575	Astrocytes
1	2487496	1:2487496	T	0.0001	0.9942	0.00084647	PLCH2	0.0968593	0	Within	8.4647	Oligodendrocytes
1	2487496	1:2487496	T	0.0001	0.9942	0.00391848	PLCH2	0.448381	0	Within	39.1848	Inhibitory Neurons
1	2487496	1:2487496	T	0.0001	0.9942	0.00484103	PLCH2	0.553947	0	Within	48.4103	Excitatory Neurons
1	2509919	1:2509919	C	0.0028	0.7759	0.00640429	PANK4	0.00870942	0	Within	2.28725	Oligodendrocytes
1	2509919	1:2509919	C	0.0028	0.7759	0.00681434	PANK4	0.00926706	0	Within	2.43369	Microglial Cells
1	2509919	1:2509919	C	0.0028	0.7759	0.0176942	PANK4	0.0240629	0	Within	6.31935	Oligodendrocyte Precursor Cells
1	2509919	1:2509919	C	0.0028	0.7759	0.0252736	PANK4	0.0343705	0	Within	9.0263	Astrocytes
1	2509919	1:2509919	C	0.0028	0.7759	0.0756662	PANK4	0.102901	0	Within	27.0237	Inhibitory Neurons
1	2509919	1:2509919	C	0.0028	0.7759	0.128135	PANK4	0.174255	0	Within	45.7625	Excitatory Neurons
1	2524424	1:2524424	C	0.0098	0.6163	0.022415	PANK4	0.00870942	0	Within	2.28725	Oligodendrocytes
1	2524424	1:2524424	C	0.0098	0.6163	0.0238502	PANK4	0.00926706	0	Within	2.43369	Microglial Cells
1	2524424	1:2524424	C	0.0098	0.6163	0.0619297	PANK4	0.0240629	0	Within	6.31935	Oligodendrocyte Precursor Cells
1	2524424	1:2524424	C	0.0098	0.6163	0.0884577	PANK4	0.0343705	0	Within	9.0263	Astrocytes
1	2524424	1:2524424	C	0.0098	0.6163	0.264832	PANK4	0.102901	0	Within	27.0237	Inhibitory Neurons
1	2524424	1:2524424	C	0.0098	0.6163	0.448472	PANK4	0.174255	0	Within	45.7625	Excitatory Neurons
1	2783104	1:2783104	A	-0.0069	0.4883	-0.0128218	TTC34	0.00343098	0	Within	1.85823	Oligodendrocytes
1	2783104	1:2783104	A	-0.0069	0.4883	-0.0207518	TTC34	0.00555298	0	Within	3.0075	Oligodendrocyte Precursor Cells
1	2783104	1:2783104	A	-0.0069	0.4883	-0.0283348	TTC34	0.00758214	0	Within	4.1065	Microglial Cells
1	2783104	1:2783104	A	-0.0069	0.4883	-0.134574	TTC34	0.0360109	0	Within	19.5035	Inhibitory Neurons
1	2783104	1:2783104	A	-0.0069	0.4883	-0.18523	TTC34	0.0495658	0	Within	26.8449	Astrocytes
1	2783104	1:2783104	A	-0.0069	0.4883	-0.294395	TTC34	0.0787774	0	Within	42.6659	Excitatory Neurons
1	3082068	1:3082068	A	-0.0117	0.3052	-0.00267139	PRDM16	0.00422275	0	Within	0.228324	Oligodendrocytes
1	3082068	1:3082068	A	-0.0117	0.3052	-0.005738	PRDM16	0.00907024	0	Within	0.490427	Inhibitory Neurons
1	3082068	1:3082068	A	-0.0117	0.3052	-0.0122952	PRDM16	0.0194354	0	Within	1.05087	Oligodendrocyte Precursor Cells
1	3082068	1:3082068	A	-0.0117	0.3052	-0.0153817	PRDM16	0.0243144	0	Within	1.31468	Excitatory Neurons
1	3082068	1:3082068	A	-0.0117	0.3052	-1.08488	PRDM16	1.71491	0	Within	92.7248	Astrocytes
1	3082068	1:3082068	A	-0.0117	0.3052	-0.000532955	PRDM16	0.00084246	0	Within	0.0455517	Microglial Cells
1	3086968	1:3086968	A	0.0005	0.9603	0.000114162	PRDM16	0.00422275	0	Within	0.228324	Oligodendrocytes
1	3086968	1:3086968	A	0.0005	0.9603	0.000245214	PRDM16	0.00907024	0	Within	0.490427	Inhibitory Neurons
1	3086968	1:3086968	A	0.0005	0.9603	0.000525436	PRDM16	0.0194354	0	Within	1.05087	Oligodendrocyte Precursor Cells
1	3086968	1:3086968	A	0.0005	0.9603	0.000657339	PRDM16	0.0243144	0	Within	1.31468	Excitatory Neurons
1	3086968	1:3086968	A	0.0005	0.9603	0.0463624	PRDM16	1.71491	0	Within	92.7248	Astrocytes
1	3086968	1:3086968	A	0.0005	0.9603	2.28e-05	PRDM16	0.00084246	0	Within	0.0455517	Microglial Cells
1	3089751	1:3089751	G	-0.0107	0.3788	-0.00244306	PRDM16	0.00422275	0	Within	0.228324	Oligodendrocytes
1	3089751	1:3089751	G	-0.0107	0.3788	-0.00524757	PRDM16	0.00907024	0	Within	0.490427	Inhibitory Neurons
1	3089751	1:3089751	G	-0.0107	0.3788	-0.0112443	PRDM16	0.0194354	0	Within	1.05087	Oligodendrocyte Precursor Cells
1	3089751	1:3089751	G	-0.0107	0.3788	-0.014067	PRDM16	0.0243144	0	Within	1.31468	Excitatory Neurons
1	3089751	1:3089751	G	-0.0107	0.3788	-0.992155	PRDM16	1.71491	0	Within	92.7248	Astrocytes
1	3089751	1:3089751	G	-0.0107	0.3788	-0.000487403	PRDM16	0.00084246	0	Within	0.0455517	Microglial Cells
1	3107803	1:3107803	C	-0.0132	0.112	-0.00301387	PRDM16	0.00422275	0	Within	0.228324	Oligodendrocytes
1	3107803	1:3107803	C	-0.0132	0.112	-0.00647364	PRDM16	0.00907024	0	Within	0.490427	Inhibitory Neurons
1	3107803	1:3107803	C	-0.0132	0.112	-0.0138715	PRDM16	0.0194354	0	Within	1.05087	Oligodendrocyte Precursor Cells
1	3107803	1:3107803	C	-0.0132	0.112	-0.0173537	PRDM16	0.0243144	0	Within	1.31468	Excitatory Neurons
1	3107803	1:3107803	C	-0.0132	0.112	-1.22397	PRDM16	1.71491	0	Within	92.7248	Astrocytes
1	3107803	1:3107803	C	-0.0132	0.112	-0.000601282	PRDM16	0.00084246	0	Within	0.0455517	Microglial Cells
1	3130899	1:3130899	A	-0.0218	0.1085	-0.00497745	PRDM16	0.00422275	0	Within	0.228324	Oligodendrocytes
1	3130899	1:3130899	A	-0.0218	0.1085	-0.0106913	PRDM16	0.00907024	0	Within	0.490427	Inhibitory Neurons
1	3130899	1:3130899	A	-0.0218	0.1085	-0.022909	PRDM16	0.0194354	0	Within	1.05087	Oligodendrocyte Precursor Cells
1	3130899	1:3130899	A	-0.0218	0.1085	-0.02866	PRDM16	0.0243144	0	Within	1.31468	Excitatory Neurons
1	3130899	1:3130899	A	-0.0218	0.1085	-2.0214	PRDM16	1.71491	0	Within	92.7248	Astrocytes
1	3130899	1:3130899	A	-0.0218	0.1085	-0.000993027	PRDM16	0.00084246	0	Within	0.0455517	Microglial Cells
1	3131178	1:3131178	T	-0.0051	0.5854	-0.00116445	PRDM16	0.00422275	0	Within	0.228324	Oligodendrocytes
1	3131178	1:3131178	T	-0.0051	0.5854	-0.00250118	PRDM16	0.00907024	0	Within	0.490427	Inhibitory Neurons
1	3131178	1:3131178	T	-0.0051	0.5854	-0.00535945	PRDM16	0.0194354	0	Within	1.05087	Oligodendrocyte Precursor Cells
1	3131178	1:3131178	T	-0.0051	0.5854	-0.00670485	PRDM16	0.0243144	0	Within	1.31468	Excitatory Neurons
1	3131178	1:3131178	T	-0.0051	0.5854	-0.472896	PRDM16	1.71491	0	Within	92.7248	Astrocytes
1	3131178	1:3131178	T	-0.0051	0.5854	-0.000232314	PRDM16	0.00084246	0	Within	0.0455517	Microglial Cells
1	3146311	1:3146311	T	-0.0122	0.2064	-0.00278555	PRDM16	0.00422275	0	Within	0.228324	Oligodendrocytes
1	3146311	1:3146311	T	-0.0122	0.2064	-0.00598321	PRDM16	0.00907024	0	Within	0.490427	Inhibitory Neurons
1	3146311	1:3146311	T	-0.0122	0.2064	-0.0128206	PRDM16	0.0194354	0	Within	1.05087	Oligodendrocyte Precursor Cells
1	3146311	1:3146311	T	-0.0122	0.2064	-0.0160391	PRDM16	0.0243144	0	Within	1.31468	Excitatory Neurons
1	3146311	1:3146311	T	-0.0122	0.2064	-1.13124	PRDM16	1.71491	0	Within	92.7248	Astrocytes
1	3146311	1:3146311	T	-0.0122	0.2064	-0.000555731	PRDM16	0.00084246	0	Within	0.0455517	Microglial Cells
1	3172496	1:3172496	C	0.0161	0.1707	0.00367601	PRDM16	0.00422275	0	Within	0.228324	Oligodendrocytes
1	3172496	1:3172496	C	0.0161	0.1707	0.00789588	PRDM16	0.00907024	0	Within	0.490427	Inhibitory Neurons
1	3172496	1:3172496	C	0.0161	0.1707	0.016919	PRDM16	0.0194354	0	Within	1.05087	Oligodendrocyte Precursor Cells
1	3172496	1:3172496	C	0.0161	0.1707	0.0211663	PRDM16	0.0243144	0	Within	1.31468	Excitatory Neurons
1	3172496	1:3172496	C	0.0161	0.1707	1.49287	PRDM16	1.71491	0	Within	92.7248	Astrocytes
1	3172496	1:3172496	C	0.0161	0.1707	0.000733382	PRDM16	0.00084246	0	Within	0.0455517	Microglial Cells
1	3178562	1:3178562	G	0.0019	0.8435	0.000433815	PRDM16	0.00422275	0	Within	0.228324	Oligodendrocytes
1	3178562	1:3178562	G	0.0019	0.8435	0.000931811	PRDM16	0.00907024	0	Within	0.490427	Inhibitory Neurons
1	3178562	1:3178562	G	0.0019	0.8435	0.00199666	PRDM16	0.0194354	0	Within	1.05087	Oligodendrocyte Precursor Cells
1	3178562	1:3178562	G	0.0019	0.8435	0.00249789	PRDM16	0.0243144	0	Within	1.31468	Excitatory Neurons
1	3178562	1:3178562	G	0.0019	0.8435	0.176177	PRDM16	1.71491	0	Within	92.7248	Astrocytes
1	3178562	1:3178562	G	0.0019	0.8435	8.65e-05	PRDM16	0.00084246	0	Within	0.0455517	Microglial Cells
1	3188066	1:3188066	G	0.0111	0.3541	0.00253439	PRDM16	0.00422275	0	Within	0.228324	Oligodendrocytes
1	3188066	1:3188066	G	0.0111	0.3541	0.00544374	PRDM16	0.00907024	0	Within	0.490427	Inhibitory Neurons
1	3188066	1:3188066	G	0.0111	0.3541	0.0116647	PRDM16	0.0194354	0	Within	1.05087	Oligodendrocyte Precursor Cells
1	3188066	1:3188066	G	0.0111	0.3541	0.0145929	PRDM16	0.0243144	0	Within	1.31468	Excitatory Neurons
1	3188066	1:3188066	G	0.0111	0.3541	1.02924	PRDM16	1.71491	0	Within	92.7248	Astrocytes
1	3188066	1:3188066	G	0.0111	0.3541	0.000505624	PRDM16	0.00084246	0	Within	0.0455517	Microglial Cells
1	3194555	1:3194555	A	0.0018	0.8791	0.000410982	PRDM16	0.00422275	0	Within	0.228324	Oligodendrocytes
1	3194555	1:3194555	A	0.0018	0.8791	0.000882769	PRDM16	0.00907024	0	Within	0.490427	Inhibitory Neurons
1	3194555	1:3194555	A	0.0018	0.8791	0.00189157	PRDM16	0.0194354	0	Within	1.05087	Oligodendrocyte Precursor Cells
1	3194555	1:3194555	A	0.0018	0.8791	0.00236642	PRDM16	0.0243144	0	Within	1.31468	Excitatory Neurons
1	3194555	1:3194555	A	0.0018	0.8791	0.166905	PRDM16	1.71491	0	Within	92.7248	Astrocytes
1	3194555	1:3194555	A	0.0018	0.8791	8.2e-05	PRDM16	0.00084246	0	Within	0.0455517	Microglial Cells
1	3200253	1:3200253	A	-0.0305	0.08901	-0.00696387	PRDM16	0.00422275	0	Within	0.228324	Oligodendrocytes
1	3200253	1:3200253	A	-0.0305	0.08901	-0.014958	PRDM16	0.00907024	0	Within	0.490427	Inhibitory Neurons
1	3200253	1:3200253	A	-0.0305	0.08901	-0.0320516	PRDM16	0.0194354	0	Within	1.05087	Oligodendrocyte Precursor Cells
1	3200253	1:3200253	A	-0.0305	0.08901	-0.0400977	PRDM16	0.0243144	0	Within	1.31468	Excitatory Neurons
1	3200253	1:3200253	A	-0.0305	0.08901	-2.82811	PRDM16	1.71491	0	Within	92.7248	Astrocytes
1	3200253	1:3200253	A	-0.0305	0.08901	-0.00138933	PRDM16	0.00084246	0	Within	0.0455517	Microglial Cells
1	3232010	1:3232010	G	0.0153	0.1503	0.00349335	PRDM16	0.00422275	0	Within	0.228324	Oligodendrocytes
1	3232010	1:3232010	G	0.0153	0.1503	0.00750353	PRDM16	0.00907024	0	Within	0.490427	Inhibitory Neurons
1	3232010	1:3232010	G	0.0153	0.1503	0.0160783	PRDM16	0.0194354	0	Within	1.05087	Oligodendrocyte Precursor Cells
1	3232010	1:3232010	G	0.0153	0.1503	0.0201146	PRDM16	0.0243144	0	Within	1.31468	Excitatory Neurons
1	3232010	1:3232010	G	0.0153	0.1503	1.41869	PRDM16	1.71491	0	Within	92.7248	Astrocytes
1	3232010	1:3232010	G	0.0153	0.1503	0.000696941	PRDM16	0.00084246	0	Within	0.0455517	Microglial Cells
1	3244789	1:3244789	T	-0.0099	0.5032	-0.0022604	PRDM16	0.00422275	0	Within	0.228324	Oligodendrocytes
1	3244789	1:3244789	T	-0.0099	0.5032	-0.00485523	PRDM16	0.00907024	0	Within	0.490427	Inhibitory Neurons
1	3244789	1:3244789	T	-0.0099	0.5032	-0.0104036	PRDM16	0.0194354	0	Within	1.05087	Oligodendrocyte Precursor Cells
1	3244789	1:3244789	T	-0.0099	0.5032	-0.0130153	PRDM16	0.0243144	0	Within	1.31468	Excitatory Neurons
1	3244789	1:3244789	T	-0.0099	0.5032	-0.917975	PRDM16	1.71491	0	Within	92.7248	Astrocytes
1	3244789	1:3244789	T	-0.0099	0.5032	-0.000450962	PRDM16	0.00084246	0	Within	0.0455517	Microglial Cells
1	3276539	1:3276539	T	0.006	0.614	0.00136994	PRDM16	0.00422275	0	Within	0.228324	Oligodendrocytes
1	3276539	1:3276539	T	0.006	0.614	0.00294256	PRDM16	0.00907024	0	Within	0.490427	Inhibitory Neurons
1	3276539	1:3276539	T	0.006	0.614	0.00630523	PRDM16	0.0194354	0	Within	1.05087	Oligodendrocyte Precursor Cells
1	3276539	1:3276539	T	0.006	0.614	0.00788806	PRDM16	0.0243144	0	Within	1.31468	Excitatory Neurons
1	3276539	1:3276539	T	0.006	0.614	0.556349	PRDM16	1.71491	0	Within	92.7248	Astrocytes
1	3276539	1:3276539	T	0.006	0.614	0.00027331	PRDM16	0.00084246	0	Within	0.0455517	Microglial Cells
1	3282557	1:3282557	G	0.0037	0.8085	0.000844797	PRDM16	0.00422275	0	Within	0.228324	Oligodendrocytes
1	3282557	1:3282557	G	0.0037	0.8085	0.00181458	PRDM16	0.00907024	0	Within	0.490427	Inhibitory Neurons
1	3282557	1:3282557	G	0.0037	0.8085	0.00388823	PRDM16	0.0194354	0	Within	1.05087	Oligodendrocyte Precursor Cells
1	3282557	1:3282557	G	0.0037	0.8085	0.00486431	PRDM16	0.0243144	0	Within	1.31468	Excitatory Neurons
1	3282557	1:3282557	G	0.0037	0.8085	0.343082	PRDM16	1.71491	0	Within	92.7248	Astrocytes
1	3282557	1:3282557	G	0.0037	0.8085	0.000168541	PRDM16	0.00084246	0	Within	0.0455517	Microglial Cells
1	3291478	1:3291478	T	-0.0246	0.1811	-0.00561676	PRDM16	0.00422275	0	Within	0.228324	Oligodendrocytes
1	3291478	1:3291478	T	-0.0246	0.1811	-0.0120645	PRDM16	0.00907024	0	Within	0.490427	Inhibitory Neurons
1	3291478	1:3291478	T	-0.0246	0.1811	-0.0258515	PRDM16	0.0194354	0	Within	1.05087	Oligodendrocyte Precursor Cells
1	3291478	1:3291478	T	-0.0246	0.1811	-0.0323411	PRDM16	0.0243144	0	Within	1.31468	Excitatory Neurons
1	3291478	1:3291478	T	-0.0246	0.1811	-2.28103	PRDM16	1.71491	0	Within	92.7248	Astrocytes
1	3291478	1:3291478	T	-0.0246	0.1811	-0.00112057	PRDM16	0.00084246	0	Within	0.0455517	Microglial Cells
1	3304519	1:3304519	C	0.0089	0.3477	0.00203208	PRDM16	0.00422275	0	Within	0.228324	Oligodendrocytes
1	3304519	1:3304519	C	0.0089	0.3477	0.0043648	PRDM16	0.00907024	0	Within	0.490427	Inhibitory Neurons
1	3304519	1:3304519	C	0.0089	0.3477	0.00935276	PRDM16	0.0194354	0	Within	1.05087	Oligodendrocyte Precursor Cells
1	3304519	1:3304519	C	0.0089	0.3477	0.0117006	PRDM16	0.0243144	0	Within	1.31468	Excitatory Neurons
1	3304519	1:3304519	C	0.0089	0.3477	0.82525	PRDM16	1.71491	0	Within	92.7248	Astrocytes
1	3304519	1:3304519	C	0.0089	0.3477	0.00040541	PRDM16	0.00084246	0	Within	0.0455517	Microglial Cells
1	3326453	1:3326453	T	0.0089	0.4217	0.00203208	PRDM16	0.00422275	0	Within	0.228324	Oligodendrocytes
1	3326453	1:3326453	T	0.0089	0.4217	0.0043648	PRDM16	0.00907024	0	Within	0.490427	Inhibitory Neurons
1	3326453	1:3326453	T	0.0089	0.4217	0.00935276	PRDM16	0.0194354	0	Within	1.05087	Oligodendrocyte Precursor Cells
1	3326453	1:3326453	T	0.0089	0.4217	0.0117006	PRDM16	0.0243144	0	Within	1.31468	Excitatory Neurons
1	3326453	1:3326453	T	0.0089	0.4217	0.82525	PRDM16	1.71491	0	Within	92.7248	Astrocytes
1	3326453	1:3326453	T	0.0089	0.4217	0.00040541	PRDM16	0.00084246	0	Within	0.0455517	Microglial Cells
1	3337114	1:3337114	T	-0.001	0.9104	-0.000228324	PRDM16	0.00422275	0	Within	0.228324	Oligodendrocytes
1	3337114	1:3337114	T	-0.001	0.9104	-0.000490427	PRDM16	0.00907024	0	Within	0.490427	Inhibitory Neurons
1	3337114	1:3337114	T	-0.001	0.9104	-0.00105087	PRDM16	0.0194354	0	Within	1.05087	Oligodendrocyte Precursor Cells
1	3337114	1:3337114	T	-0.001	0.9104	-0.00131468	PRDM16	0.0243144	0	Within	1.31468	Excitatory Neurons
1	3337114	1:3337114	T	-0.001	0.9104	-0.0927248	PRDM16	1.71491	0	Within	92.7248	Astrocytes
1	3337114	1:3337114	T	-0.001	0.9104	-4.56e-05	PRDM16	0.00084246	0	Within	0.0455517	Microglial Cells
1	3354590	1:3354590	T	-0.0019	0.8704	-0.000433815	PRDM16	0.00422275	0	Within	0.228324	Oligodendrocytes
1	3354590	1:3354590	T	-0.0019	0.8704	-0.000931811	PRDM16	0.00907024	0	Within	0.490427	Inhibitory Neurons
1	3354590	1:3354590	T	-0.0019	0.8704	-0.00199666	PRDM16	0.0194354	0	Within	1.05087	Oligodendrocyte Precursor Cells
1	3354590	1:3354590	T	-0.0019	0.8704	-0.00249789	PRDM16	0.0243144	0	Within	1.31468	Excitatory Neurons
1	3354590	1:3354590	T	-0.0019	0.8704	-0.176177	PRDM16	1.71491	0	Within	92.7248	Astrocytes
1	3354590	1:3354590	T	-0.0019	0.8704	-8.65e-05	PRDM16	0.00084246	0	Within	0.0455517	Microglial Cells
1	3355977	1:3355977	A	0.0017	0.848	0.00038815	PRDM16	0.00422275	0	Within	0.228324	Oligodendrocytes
1	3355977	1:3355977	A	0.0017	0.848	0.000833726	PRDM16	0.00907024	0	Within	0.490427	Inhibitory Neurons
1	3355977	1:3355977	A	0.0017	0.848	0.00178648	PRDM16	0.0194354	0	Within	1.05087	Oligodendrocyte Precursor Cells
1	3355977	1:3355977	A	0.0017	0.848	0.00223495	PRDM16	0.0243144	0	Within	1.31468	Excitatory Neurons
1	3355977	1:3355977	A	0.0017	0.848	0.157632	PRDM16	1.71491	0	Within	92.7248	Astrocytes
1	3355977	1:3355977	A	0.0017	0.848	7.74e-05	PRDM16	0.00084246	0	Within	0.0455517	Microglial Cells
1	3356191	1:3356191	A	0.0145	0.1894	0.00331069	PRDM16	0.00422275	0	Within	0.228324	Oligodendrocytes
1	3356191	1:3356191	A	0.0145	0.1894	0.00711119	PRDM16	0.00907024	0	Within	0.490427	Inhibitory Neurons
1	3356191	1:3356191	A	0.0145	0.1894	0.0152376	PRDM16	0.0194354	0	Within	1.05087	Oligodendrocyte Precursor Cells
1	3356191	1:3356191	A	0.0145	0.1894	0.0190628	PRDM16	0.0243144	0	Within	1.31468	Excitatory Neurons
1	3356191	1:3356191	A	0.0145	0.1894	1.34451	PRDM16	1.71491	0	Within	92.7248	Astrocytes
1	3356191	1:3356191	A	0.0145	0.1894	0.0006605	PRDM16	0.00084246	0	Within	0.0455517	Microglial Cells
1	3363689	1:3363689	A	0.0097	0.5573	0.00221474	PRDM16	0.00422275	0	Within	0.228324	Oligodendrocytes
1	3363689	1:3363689	A	0.0097	0.5573	0.00475714	PRDM16	0.00907024	0	Within	0.490427	Inhibitory Neurons
1	3363689	1:3363689	A	0.0097	0.5573	0.0101935	PRDM16	0.0194354	0	Within	1.05087	Oligodendrocyte Precursor Cells
1	3363689	1:3363689	A	0.0097	0.5573	0.0127524	PRDM16	0.0243144	0	Within	1.31468	Excitatory Neurons
1	3363689	1:3363689	A	0.0097	0.5573	0.89943	PRDM16	1.71491	0	Within	92.7248	Astrocytes
1	3363689	1:3363689	A	0.0097	0.5573	0.000441851	PRDM16	0.00084246	0	Within	0.0455517	Microglial Cells
1	3368740	1:3368740	C	-0.0032	0.7045	-0.000730636	PRDM16	0.00422275	0	Within	0.228324	Oligodendrocytes
1	3368740	1:3368740	C	-0.0032	0.7045	-0.00156937	PRDM16	0.00907024	0	Within	0.490427	Inhibitory Neurons
1	3368740	1:3368740	C	-0.0032	0.7045	-0.00336279	PRDM16	0.0194354	0	Within	1.05087	Oligodendrocyte Precursor Cells
1	3368740	1:3368740	C	-0.0032	0.7045	-0.00420697	PRDM16	0.0243144	0	Within	1.31468	Excitatory Neurons
1	3368740	1:3368740	C	-0.0032	0.7045	-0.296719	PRDM16	1.71491	0	Within	92.7248	Astrocytes
1	3368740	1:3368740	C	-0.0032	0.7045	-0.000145765	PRDM16	0.00084246	0	Within	0.0455517	Microglial Cells
1	3384243	1:3384243	T	0.0122	0.1385	0.00278555	PRDM16	0.00422275	0	Within	0.228324	Oligodendrocytes
1	3384243	1:3384243	T	0.0122	0.1385	0.00598321	PRDM16	0.00907024	0	Within	0.490427	Inhibitory Neurons
1	3384243	1:3384243	T	0.0122	0.1385	0.0128206	PRDM16	0.0194354	0	Within	1.05087	Oligodendrocyte Precursor Cells
1	3384243	1:3384243	T	0.0122	0.1385	0.0160391	PRDM16	0.0243144	0	Within	1.31468	Excitatory Neurons
1	3384243	1:3384243	T	0.0122	0.1385	1.13124	PRDM16	1.71491	0	Within	92.7248	Astrocytes
1	3384243	1:3384243	T	0.0122	0.1385	0.000555731	PRDM16	0.00084246	0	Within	0.0455517	Microglial Cells
1	3387069	1:3387069	A	-0.018	0.3147	-0.00410983	PRDM16	0.00422275	0	Within	0.228324	Oligodendrocytes
1	3387069	1:3387069	A	-0.018	0.3147	-0.00882769	PRDM16	0.00907024	0	Within	0.490427	Inhibitory Neurons
1	3387069	1:3387069	A	-0.018	0.3147	-0.0189157	PRDM16	0.0194354	0	Within	1.05087	Oligodendrocyte Precursor Cells
1	3387069	1:3387069	A	-0.018	0.3147	-0.0236642	PRDM16	0.0243144	0	Within	1.31468	Excitatory Neurons
1	3387069	1:3387069	A	-0.018	0.3147	-1.66905	PRDM16	1.71491	0	Within	92.7248	Astrocytes
1	3387069	1:3387069	A	-0.018	0.3147	-0.000819931	PRDM16	0.00084246	0	Within	0.0455517	Microglial Cells
1	3391934	1:3391934	C	0.0062	0.4487	0.00141561	PRDM16	0.00422275	0	Within	0.228324	Oligodendrocytes
1	3391934	1:3391934	C	0.0062	0.4487	0.00304065	PRDM16	0.00907024	0	Within	0.490427	Inhibitory Neurons
1	3391934	1:3391934	C	0.0062	0.4487	0.00651541	PRDM16	0.0194354	0	Within	1.05087	Oligodendrocyte Precursor Cells
1	3391934	1:3391934	C	0.0062	0.4487	0.008151	PRDM16	0.0243144	0	Within	1.31468	Excitatory Neurons
1	3391934	1:3391934	C	0.0062	0.4487	0.574894	PRDM16	1.71491	0	Within	92.7248	Astrocytes
1	3391934	1:3391934	C	0.0062	0.4487	0.000282421	PRDM16	0.00084246	0	Within	0.0455517	Microglial Cells
1	3413826	1:3413826	T	0.0097	0.3599	0.00221474	PRDM16	0.00422275	0	Within	0.228324	Oligodendrocytes
1	3413826	1:3413826	T	0.0097	0.3599	0.00475714	PRDM16	0.00907024	0	Within	0.490427	Inhibitory Neurons
1	3413826	1:3413826	T	0.0097	0.3599	0.0101935	PRDM16	0.0194354	0	Within	1.05087	Oligodendrocyte Precursor Cells
1	3413826	1:3413826	T	0.0097	0.3599	0.0127524	PRDM16	0.0243144	0	Within	1.31468	Excitatory Neurons
1	3413826	1:3413826	T	0.0097	0.3599	0.89943	PRDM16	1.71491	0	Within	92.7248	Astrocytes
1	3413826	1:3413826	T	0.0097	0.3599	0.000441851	PRDM16	0.00084246	0	Within	0.0455517	Microglial Cells
1	3420592	1:3420592	A	0.0191	0.1479	0.00436098	PRDM16	0.00422275	0	Within	0.228324	Oligodendrocytes
1	3420592	1:3420592	A	0.0191	0.1479	0.00936716	PRDM16	0.00907024	0	Within	0.490427	Inhibitory Neurons
1	3420592	1:3420592	A	0.0191	0.1479	0.0200717	PRDM16	0.0194354	0	Within	1.05087	Oligodendrocyte Precursor Cells
1	3420592	1:3420592	A	0.0191	0.1479	0.0251103	PRDM16	0.0243144	0	Within	1.31468	Excitatory Neurons
1	3420592	1:3420592	A	0.0191	0.1479	1.77104	PRDM16	1.71491	0	Within	92.7248	Astrocytes
1	3420592	1:3420592	A	0.0191	0.1479	0.000870037	PRDM16	0.00084246	0	Within	0.0455517	Microglial Cells
1	3421072	1:3421072	A	-0.0173	0.2155	-0.00395	PRDM16	0.00422275	0	Within	0.228324	Oligodendrocytes
1	3421072	1:3421072	A	-0.0173	0.2155	-0.00848439	PRDM16	0.00907024	0	Within	0.490427	Inhibitory Neurons
1	3421072	1:3421072	A	-0.0173	0.2155	-0.0181801	PRDM16	0.0194354	0	Within	1.05087	Oligodendrocyte Precursor Cells
1	3421072	1:3421072	A	-0.0173	0.2155	-0.0227439	PRDM16	0.0243144	0	Within	1.31468	Excitatory Neurons
1	3421072	1:3421072	A	-0.0173	0.2155	-1.60414	PRDM16	1.71491	0	Within	92.7248	Astrocytes
1	3421072	1:3421072	A	-0.0173	0.2155	-0.000788044	PRDM16	0.00084246	0	Within	0.0455517	Microglial Cells
1	3423705	1:3423705	T	0.006	0.635	0.00136994	PRDM16	0.00422275	0	Within	0.228324	Oligodendrocytes
1	3423705	1:3423705	T	0.006	0.635	0.00294256	PRDM16	0.00907024	0	Within	0.490427	Inhibitory Neurons
1	3423705	1:3423705	T	0.006	0.635	0.00630523	PRDM16	0.0194354	0	Within	1.05087	Oligodendrocyte Precursor Cells
1	3423705	1:3423705	T	0.006	0.635	0.00788806	PRDM16	0.0243144	0	Within	1.31468	Excitatory Neurons
1	3423705	1:3423705	T	0.006	0.635	0.556349	PRDM16	1.71491	0	Within	92.7248	Astrocytes
1	3423705	1:3423705	T	0.006	0.635	0.00027331	PRDM16	0.00084246	0	Within	0.0455517	Microglial Cells
1	3516429	1:3516429	A	-0.0066	0.5964	-0.00592023	MEGF6	0.00231374	0	Within	0.897004	Oligodendrocyte Precursor Cells
1	3516429	1:3516429	A	-0.0066	0.5964	-0.00709068	MEGF6	0.00277118	0	Within	1.07435	Oligodendrocytes
1	3516429	1:3516429	A	-0.0066	0.5964	-0.0259205	MEGF6	0.0101302	0	Within	3.92735	Astrocytes
1	3516429	1:3516429	A	-0.0066	0.5964	-0.0431124	MEGF6	0.0168492	0	Within	6.53218	Microglial Cells
1	3516429	1:3516429	A	-0.0066	0.5964	-0.0680698	MEGF6	0.026603	0	Within	10.3136	Inhibitory Neurons
1	3516429	1:3516429	A	-0.0066	0.5964	-0.171742	MEGF6	0.0671201	0	Within	26.0214	Excitatory Neurons
1	3522924	1:3522924	A	0.0078	0.6813	0.00699663	MEGF6	0.00231374	0	Within	0.897004	Oligodendrocyte Precursor Cells
1	3522924	1:3522924	A	0.0078	0.6813	0.00837989	MEGF6	0.00277118	0	Within	1.07435	Oligodendrocytes
1	3522924	1:3522924	A	0.0078	0.6813	0.0306333	MEGF6	0.0101302	0	Within	3.92735	Astrocytes
1	3522924	1:3522924	A	0.0078	0.6813	0.050951	MEGF6	0.0168492	0	Within	6.53218	Microglial Cells
1	3522924	1:3522924	A	0.0078	0.6813	0.0804461	MEGF6	0.026603	0	Within	10.3136	Inhibitory Neurons
1	3522924	1:3522924	A	0.0078	0.6813	0.202967	MEGF6	0.0671201	0	Within	26.0214	Excitatory Neurons
1	3534441	1:3534441	T	-0.0035	0.6858	-0.00313951	MEGF6	0.00231374	0	Within	0.897004	Oligodendrocyte Precursor Cells
1	3534441	1:3534441	T	-0.0035	0.6858	-0.00376021	MEGF6	0.00277118	0	Within	1.07435	Oligodendrocytes
1	3534441	1:3534441	T	-0.0035	0.6858	-0.0137457	MEGF6	0.0101302	0	Within	3.92735	Astrocytes
1	3534441	1:3534441	T	-0.0035	0.6858	-0.0228626	MEGF6	0.0168492	0	Within	6.53218	Microglial Cells
1	3534441	1:3534441	T	-0.0035	0.6858	-0.0360976	MEGF6	0.026603	0	Within	10.3136	Inhibitory Neurons
1	3534441	1:3534441	T	-0.0035	0.6858	-0.0910751	MEGF6	0.0671201	0	Within	26.0214	Excitatory Neurons
1	3547887	1:3547887	C	-0.0151	0.3084	-0.0135448	MEGF6	0.00231374	0	Within	0.897004	Oligodendrocyte Precursor Cells
1	3547887	1:3547887	C	-0.0151	0.3084	-0.0162226	MEGF6	0.00277118	0	Within	1.07435	Oligodendrocytes
1	3547887	1:3547887	C	-0.0151	0.3084	-0.0593029	MEGF6	0.0101302	0	Within	3.92735	Astrocytes
1	3547887	1:3547887	C	-0.0151	0.3084	-0.098636	MEGF6	0.0168492	0	Within	6.53218	Microglial Cells
1	3547887	1:3547887	C	-0.0151	0.3084	-0.155735	MEGF6	0.026603	0	Within	10.3136	Inhibitory Neurons
1	3547887	1:3547887	C	-0.0151	0.3084	-0.392924	MEGF6	0.0671201	0	Within	26.0214	Excitatory Neurons
1	3569771	1:3569771	G	0.0206	0.06163	0.0184783	MEGF6	0.00231374	0	Within	0.897004	Oligodendrocyte Precursor Cells
1	3569771	1:3569771	G	0.0206	0.06163	0.0221315	MEGF6	0.00277118	0	Within	1.07435	Oligodendrocytes
1	3569771	1:3569771	G	0.0206	0.06163	0.0809033	MEGF6	0.0101302	0	Within	3.92735	Astrocytes
1	3569771	1:3569771	G	0.0206	0.06163	0.134563	MEGF6	0.0168492	0	Within	6.53218	Microglial Cells
1	3569771	1:3569771	G	0.0206	0.06163	0.21246	MEGF6	0.026603	0	Within	10.3136	Inhibitory Neurons
1	3569771	1:3569771	G	0.0206	0.06163	0.536042	MEGF6	0.0671201	0	Within	26.0214	Excitatory Neurons
1	3582584	1:3582584	C	-0.0005	0.9649	-0.000448502	MEGF6	0.00231374	0	Within	0.897004	Oligodendrocyte Precursor Cells
1	3582584	1:3582584	C	-0.0005	0.9649	-0.000537173	MEGF6	0.00277118	0	Within	1.07435	Oligodendrocytes
1	3582584	1:3582584	C	-0.0005	0.9649	-0.00196367	MEGF6	0.0101302	0	Within	3.92735	Astrocytes
1	3582584	1:3582584	C	-0.0005	0.9649	-0.00326609	MEGF6	0.0168492	0	Within	6.53218	Microglial Cells
1	3582584	1:3582584	C	-0.0005	0.9649	-0.0051568	MEGF6	0.026603	0	Within	10.3136	Inhibitory Neurons
1	3582584	1:3582584	C	-0.0005	0.9649	-0.0130107	MEGF6	0.0671201	0	Within	26.0214	Excitatory Neurons
1	3591297	1:3591297	A	0.0044	0.747	0.00394682	MEGF6	0.00231374	0	Within	0.897004	Oligodendrocyte Precursor Cells
1	3591297	1:3591297	A	0.0044	0.747	0.00472712	MEGF6	0.00277118	0	Within	1.07435	Oligodendrocytes
1	3591297	1:3591297	A	0.0044	0.747	0.0172803	MEGF6	0.0101302	0	Within	3.92735	Astrocytes
1	3591297	1:3591297	A	0.0044	0.747	0.0287416	MEGF6	0.0168492	0	Within	6.53218	Microglial Cells
1	3591297	1:3591297	A	0.0044	0.747	0.0453799	MEGF6	0.026603	0	Within	10.3136	Inhibitory Neurons
1	3591297	1:3591297	A	0.0044	0.747	0.114494	MEGF6	0.0671201	0	Within	26.0214	Excitatory Neurons
1	3595370	1:3595370	G	0.0133	0.2574	0.0119302	MEGF6	0.00231374	0	Within	0.897004	Oligodendrocyte Precursor Cells
1	3595370	1:3595370	G	0.0133	0.2574	0.0142888	MEGF6	0.00277118	0	Within	1.07435	Oligodendrocytes
1	3595370	1:3595370	G	0.0133	0.2574	0.0522337	MEGF6	0.0101302	0	Within	3.92735	Astrocytes
1	3595370	1:3595370	G	0.0133	0.2574	0.086878	MEGF6	0.0168492	0	Within	6.53218	Microglial Cells
1	3595370	1:3595370	G	0.0133	0.2574	0.137171	MEGF6	0.026603	0	Within	10.3136	Inhibitory Neurons
1	3595370	1:3595370	G	0.0133	0.2574	0.346085	MEGF6	0.0671201	0	Within	26.0214	Excitatory Neurons
1	3601923	1:3601923	T	0.0075	0.3697	0.00672753	MEGF6	0.00231374	0	Within	0.897004	Oligodendrocyte Precursor Cells
1	3601923	1:3601923	T	0.0075	0.3697	0.00805759	MEGF6	0.00277118	0	Within	1.07435	Oligodendrocytes
1	3601923	1:3601923	T	0.0075	0.3697	0.0294551	MEGF6	0.0101302	0	Within	3.92735	Astrocytes
1	3601923	1:3601923	T	0.0075	0.3697	0.0489914	MEGF6	0.0168492	0	Within	6.53218	Microglial Cells
1	3601923	1:3601923	T	0.0075	0.3697	0.077352	MEGF6	0.026603	0	Within	10.3136	Inhibitory Neurons
1	3601923	1:3601923	T	0.0075	0.3697	0.195161	MEGF6	0.0671201	0	Within	26.0214	Excitatory Neurons
1	3659787	1:3659787	A	-0.008	0.4899	-0.0494405	TP73	0.00108538	0	Within	6.18006	Astrocytes
1	3659787	1:3659787	A	-0.008	0.4899	-0.0540987	TP73	0.00118765	0	Within	6.76234	Oligodendrocytes
1	3659787	1:3659787	A	-0.008	0.4899	-0.0799664	TP73	0.00175553	0	Within	9.99581	Inhibitory Neurons
1	3659787	1:3659787	A	-0.008	0.4899	-0.110605	TP73	0.00242815	0	Within	13.8256	Excitatory Neurons
1	3659787	1:3659787	A	-0.008	0.4899	-0.50589	TP73	0.011106	0	Within	63.2362	Oligodendrocyte Precursor Cells
1	3660757	1:3660757	G	-0.0107	0.2959	-0.0661266	TP73	0.00108538	0	Within	6.18006	Astrocytes
1	3660757	1:3660757	G	-0.0107	0.2959	-0.0723571	TP73	0.00118765	0	Within	6.76234	Oligodendrocytes
1	3660757	1:3660757	G	-0.0107	0.2959	-0.106955	TP73	0.00175553	0	Within	9.99581	Inhibitory Neurons
1	3660757	1:3660757	G	-0.0107	0.2959	-0.147934	TP73	0.00242815	0	Within	13.8256	Excitatory Neurons
1	3660757	1:3660757	G	-0.0107	0.2959	-0.676627	TP73	0.011106	0	Within	63.2362	Oligodendrocyte Precursor Cells
1	3675872	1:3675872	G	-0.0065	0.439	-0.0401704	TP73	0.00108538	0	Within	6.18006	Astrocytes
1	3675872	1:3675872	G	-0.0065	0.439	-0.0439552	TP73	0.00118765	0	Within	6.76234	Oligodendrocytes
1	3675872	1:3675872	G	-0.0065	0.439	-0.0649727	TP73	0.00175553	0	Within	9.99581	Inhibitory Neurons
1	3675872	1:3675872	G	-0.0065	0.439	-0.0898664	TP73	0.00242815	0	Within	13.8256	Excitatory Neurons
1	3675872	1:3675872	G	-0.0065	0.439	-0.411035	TP73	0.011106	0	Within	63.2362	Oligodendrocyte Precursor Cells
1	3696503	1:3696503	A	0.0142	0.1409	0.0877568	TP73	0.00108538	0	Within	6.18006	Astrocytes
1	3696503	1:3696503	A	0.0142	0.1409	0.0960253	TP73	0.00118765	0	Within	6.76234	Oligodendrocytes
1	3696503	1:3696503	A	0.0142	0.1409	0.14194	TP73	0.00175553	0	Within	9.99581	Inhibitory Neurons
1	3696503	1:3696503	A	0.0142	0.1409	0.196323	TP73	0.00242815	0	Within	13.8256	Excitatory Neurons
1	3696503	1:3696503	A	0.0142	0.1409	0.897954	TP73	0.011106	0	Within	63.2362	Oligodendrocyte Precursor Cells
1	3696654	1:3696654	T	-0.016	0.2018	-0.0988809	TP73	0.00108538	0	Within	6.18006	Astrocytes
1	3696654	1:3696654	T	-0.016	0.2018	-0.108197	TP73	0.00118765	0	Within	6.76234	Oligodendrocytes
1	3696654	1:3696654	T	-0.016	0.2018	-0.159933	TP73	0.00175553	0	Within	9.99581	Inhibitory Neurons
1	3696654	1:3696654	T	-0.016	0.2018	-0.22121	TP73	0.00242815	0	Within	13.8256	Excitatory Neurons
1	3696654	1:3696654	T	-0.016	0.2018	-1.01178	TP73	0.011106	0	Within	63.2362	Oligodendrocyte Precursor Cells
1	3714066	1:3714066	G	0.0177	0.4246	0.109387	TP73	0.00108538	0	Within	6.18006	Astrocytes
1	3714066	1:3714066	G	0.0177	0.4246	0.119693	TP73	0.00118765	0	Within	6.76234	Oligodendrocytes
1	3714066	1:3714066	G	0.0177	0.4246	0.176926	TP73	0.00175553	0	Within	9.99581	Inhibitory Neurons
1	3714066	1:3714066	G	0.0177	0.4246	0.244713	TP73	0.00242815	0	Within	13.8256	Excitatory Neurons
1	3714066	1:3714066	G	0.0177	0.4246	1.11928	TP73	0.011106	0	Within	63.2362	Oligodendrocyte Precursor Cells
1	3721248	1:3721248	A	0.0016	0.849	0.00988809	TP73	0.00108538	0	Within	6.18006	Astrocytes
1	3721248	1:3721248	A	0.0016	0.849	0.0108197	TP73	0.00118765	0	Within	6.76234	Oligodendrocytes
1	3721248	1:3721248	A	0.0016	0.849	0.0159933	TP73	0.00175553	0	Within	9.99581	Inhibitory Neurons
1	3721248	1:3721248	A	0.0016	0.849	0.022121	TP73	0.00242815	0	Within	13.8256	Excitatory Neurons
1	3721248	1:3721248	A	0.0016	0.849	0.101178	TP73	0.011106	0	Within	63.2362	Oligodendrocyte Precursor Cells
1	3762340	1:3762340	T	0.0087	0.4986	0.0376074	CCDC27	0.000361795	0	Within	4.32269	Astrocytes
1	3762340	1:3762340	T	0.0087	0.4986	0.0411508	CCDC27	0.000395883	0	Within	4.72997	Oligodendrocytes
1	3762340	1:3762340	T	0.0087	0.4986	0.144304	CCDC27	0.00138825	0	Within	16.5866	Oligodendrocyte Precursor Cells
1	3762340	1:3762340	T	0.0087	0.4986	0.215235	CCDC27	0.00207063	0	Within	24.7397	Inhibitory Neurons
1	3762340	1:3762340	T	0.0087	0.4986	0.431703	CCDC27	0.00415312	0	Within	49.621	Excitatory Neurons
1	3827520	1:3827520	A	0.0109	0.2152	0.0422327	CEP104	0.0935131	0	Within	3.87456	Microglial Cells
1	3827520	1:3827520	A	0.0109	0.2152	0.0613845	CEP104	0.13592	0	Within	5.63161	Oligodendrocytes
1	3827520	1:3827520	A	0.0109	0.2152	0.0670852	CEP104	0.148542	0	Within	6.1546	Oligodendrocyte Precursor Cells
1	3827520	1:3827520	A	0.0109	0.2152	0.0893769	CEP104	0.197902	0	Within	8.19972	Astrocytes
1	3827520	1:3827520	A	0.0109	0.2152	0.280512	CEP104	0.62112	0	Within	25.7351	Inhibitory Neurons
1	3827520	1:3827520	A	0.0109	0.2152	0.4494	CEP104	0.995078	0	Within	41.2294	Excitatory Neurons
1	3832041	1:3832041	A	-0.015	0.1092	-0.0581183	CEP104	0.0935131	0	Within	3.87456	Microglial Cells
1	3832041	1:3832041	A	-0.015	0.1092	-0.0844741	CEP104	0.13592	0	Within	5.63161	Oligodendrocytes
1	3832041	1:3832041	A	-0.015	0.1092	-0.092319	CEP104	0.148542	0	Within	6.1546	Oligodendrocyte Precursor Cells
1	3832041	1:3832041	A	-0.015	0.1092	-0.122996	CEP104	0.197902	0	Within	8.19972	Astrocytes
1	3832041	1:3832041	A	-0.015	0.1092	-0.386026	CEP104	0.62112	0	Within	25.7351	Inhibitory Neurons
1	3832041	1:3832041	A	-0.015	0.1092	-0.618441	CEP104	0.995078	0	Within	41.2294	Excitatory Neurons
1	3883678	1:3883678	G	0.011	0.1794	0.0392886	DFFB	0.0412805	0	Within	3.57169	Microglial Cells
1	3883678	1:3883678	G	0.011	0.1794	0.0502079	DFFB	0.0527534	0	Within	4.56435	Oligodendrocyte Precursor Cells
1	3883678	1:3883678	G	0.011	0.1794	0.0502732	DFFB	0.052822	0	Within	4.57029	Astrocytes
1	3883678	1:3883678	G	0.011	0.1794	0.0632991	DFFB	0.0665083	0	Within	5.75446	Oligodendrocytes
1	3883678	1:3883678	G	0.011	0.1794	0.35295	DFFB	0.370845	0	Within	32.0864	Inhibitory Neurons
1	3883678	1:3883678	G	0.011	0.1794	0.476888	DFFB	0.501066	0	Within	43.3535	Excitatory Neurons
1	3943968	1:3943968	T	0.0182	0.09803	0.0331468	LINC01346	0.000263922	0	Within	1.82125	Oligodendrocytes
1	3943968	1:3943968	T	0.0182	0.09803	0.045439	LINC01346	0.000361795	0	Within	2.49665	Astrocytes
1	3943968	1:3943968	T	0.0182	0.09803	0.0581181	LINC01346	0.000462749	0	Within	3.1933	Oligodendrocyte Precursor Cells
1	3943968	1:3943968	T	0.0182	0.09803	0.808437	LINC01346	0.00643695	0	Within	44.4196	Inhibitory Neurons
1	3943968	1:3943968	T	0.0182	0.09803	0.874859	LINC01346	0.00696581	0	Within	48.0692	Excitatory Neurons
1	3945487	1:3945487	T	-0.0263	0.01247	-0.047899	LINC01346	0.000263922	0	Within	1.82125	Oligodendrocytes
1	3945487	1:3945487	T	-0.0263	0.01247	-0.0656618	LINC01346	0.000361795	0	Within	2.49665	Astrocytes
1	3945487	1:3945487	T	-0.0263	0.01247	-0.0839839	LINC01346	0.000462749	0	Within	3.1933	Oligodendrocyte Precursor Cells
1	3945487	1:3945487	T	-0.0263	0.01247	-0.311444	LINC01345	0.000450136	0	Within	11.842	Inhibitory Neurons
1	3945487	1:3945487	T	-0.0263	0.01247	-2.31856	LINC01345	0.00335106	0	Within	88.158	Excitatory Neurons
1	3977605	1:3977605	C	0.0173	0.03699	0.060811	LINC02780	0.000263922	0	Within	3.51509	Oligodendrocytes
1	3977605	1:3977605	C	0.0173	0.03699	0.679347	LINC02780	0.00294839	0	Within	39.2686	Inhibitory Neurons
1	3977605	1:3977605	C	0.0173	0.03699	0.989842	LINC02780	0.00429595	0	Within	57.2163	Excitatory Neurons
1	3997428	1:3997428	G	0.0098	0.4054	0.0344478	LINC02780	0.000263922	0	Within	3.51509	Oligodendrocytes
1	3997428	1:3997428	G	0.0098	0.4054	0.384833	LINC02780	0.00294839	0	Within	39.2686	Inhibitory Neurons
1	3997428	1:3997428	G	0.0098	0.4054	0.56072	LINC02780	0.00429595	0	Within	57.2163	Excitatory Neurons
1	4006721	1:4006721	A	-0.0235	0.06175	-0.0826045	LINC02780	0.000263922	0	Within	3.51509	Oligodendrocytes
1	4006721	1:4006721	A	-0.0235	0.06175	-0.922813	LINC02780	0.00294839	0	Within	39.2686	Inhibitory Neurons
1	4006721	1:4006721	A	-0.0235	0.06175	-1.34458	LINC02780	0.00429595	0	Within	57.2163	Excitatory Neurons
1	4412388	1:4412388	G	0.0049	0.5502	0.0804481	LINC01777	0.000315095	0	Within	16.418	Inhibitory Neurons
1	4412388	1:4412388	G	0.0049	0.5502	0.409552	LINC01777	0.00160411	0	Within	83.582	Excitatory Neurons
1	4572768	1:4572768	A	0.0125	0.3733	0.0712247	LINC01646	0.000131961	0	Within	5.69798	Oligodendrocytes
1	4572768	1:4572768	A	0.0125	0.3733	0.194366	LINC01646	0.000360109	0	Within	15.5492	Inhibitory Neurons
1	4572768	1:4572768	A	0.0125	0.3733	0.98441	LINC01646	0.00182386	0	Within	78.7528	Excitatory Neurons
1	4573178	1:4573178	T	0.0073	0.5108	0.0415953	LINC01646	0.000131961	0	Within	5.69798	Oligodendrocytes
1	4573178	1:4573178	T	0.0073	0.5108	0.11351	LINC01646	0.000360109	0	Within	15.5492	Inhibitory Neurons
1	4573178	1:4573178	T	0.0073	0.5108	0.574895	LINC01646	0.00182386	0	Within	78.7528	Excitatory Neurons
1	4583412	1:4583412	T	0.0273	0.002417	0.155555	LINC01646	0.000131961	0	Within	5.69798	Oligodendrocytes
1	4583412	1:4583412	T	0.0273	0.002417	0.424494	LINC01646	0.000360109	0	Within	15.5492	Inhibitory Neurons
1	4583412	1:4583412	T	0.0273	0.002417	2.14995	LINC01646	0.00182386	0	Within	78.7528	Excitatory Neurons
1	4658960	1:4658960	T	-0.002	0.8779	-0.000594028	AJAP1	0.0117944	0	Within	0.297014	Microglial Cells
1	4658960	1:4658960	T	-0.002	0.8779	-0.00138486	AJAP1	0.0274964	0	Within	0.692429	Astrocytes
1	4658960	1:4658960	T	-0.002	0.8779	-0.005204	AJAP1	0.103325	0	Within	2.602	Oligodendrocytes
1	4658960	1:4658960	T	-0.002	0.8779	-0.00918272	AJAP1	0.182323	0	Within	4.59136	Oligodendrocyte Precursor Cells
1	4658960	1:4658960	T	-0.002	0.8779	-0.0625395	AJAP1	1.24172	0	Within	31.2698	Inhibitory Neurons
1	4658960	1:4658960	T	-0.002	0.8779	-0.118166	AJAP1	2.34619	0	Within	59.0831	Excitatory Neurons
1	4677830	1:4677830	T	-0.0103	0.3311	-0.00305924	AJAP1	0.0117944	0	Within	0.297014	Microglial Cells
1	4677830	1:4677830	T	-0.0103	0.3311	-0.00713202	AJAP1	0.0274964	0	Within	0.692429	Astrocytes
1	4677830	1:4677830	T	-0.0103	0.3311	-0.0268006	AJAP1	0.103325	0	Within	2.602	Oligodendrocytes
1	4677830	1:4677830	T	-0.0103	0.3311	-0.047291	AJAP1	0.182323	0	Within	4.59136	Oligodendrocyte Precursor Cells
1	4677830	1:4677830	T	-0.0103	0.3311	-0.322079	AJAP1	1.24172	0	Within	31.2698	Inhibitory Neurons
1	4677830	1:4677830	T	-0.0103	0.3311	-0.608556	AJAP1	2.34619	0	Within	59.0831	Excitatory Neurons
1	4678728	1:4678728	A	-0.0075	0.703	-0.00222761	AJAP1	0.0117944	0	Within	0.297014	Microglial Cells
1	4678728	1:4678728	A	-0.0075	0.703	-0.00519322	AJAP1	0.0274964	0	Within	0.692429	Astrocytes
1	4678728	1:4678728	A	-0.0075	0.703	-0.019515	AJAP1	0.103325	0	Within	2.602	Oligodendrocytes
1	4678728	1:4678728	A	-0.0075	0.703	-0.0344352	AJAP1	0.182323	0	Within	4.59136	Oligodendrocyte Precursor Cells
1	4678728	1:4678728	A	-0.0075	0.703	-0.234523	AJAP1	1.24172	0	Within	31.2698	Inhibitory Neurons
1	4678728	1:4678728	A	-0.0075	0.703	-0.443123	AJAP1	2.34619	0	Within	59.0831	Excitatory Neurons
1	4690530	1:4690530	A	-0.0062	0.7428	-0.00184149	AJAP1	0.0117944	0	Within	0.297014	Microglial Cells
1	4690530	1:4690530	A	-0.0062	0.7428	-0.00429306	AJAP1	0.0274964	0	Within	0.692429	Astrocytes
1	4690530	1:4690530	A	-0.0062	0.7428	-0.0161324	AJAP1	0.103325	0	Within	2.602	Oligodendrocytes
1	4690530	1:4690530	A	-0.0062	0.7428	-0.0284664	AJAP1	0.182323	0	Within	4.59136	Oligodendrocyte Precursor Cells
1	4690530	1:4690530	A	-0.0062	0.7428	-0.193873	AJAP1	1.24172	0	Within	31.2698	Inhibitory Neurons
1	4690530	1:4690530	A	-0.0062	0.7428	-0.366315	AJAP1	2.34619	0	Within	59.0831	Excitatory Neurons
1	4695352	1:4695352	T	-0.0096	0.5749	-0.00285133	AJAP1	0.0117944	0	Within	0.297014	Microglial Cells
1	4695352	1:4695352	T	-0.0096	0.5749	-0.00664732	AJAP1	0.0274964	0	Within	0.692429	Astrocytes
1	4695352	1:4695352	T	-0.0096	0.5749	-0.0249792	AJAP1	0.103325	0	Within	2.602	Oligodendrocytes
1	4695352	1:4695352	T	-0.0096	0.5749	-0.044077	AJAP1	0.182323	0	Within	4.59136	Oligodendrocyte Precursor Cells
1	4695352	1:4695352	T	-0.0096	0.5749	-0.30019	AJAP1	1.24172	0	Within	31.2698	Inhibitory Neurons
1	4695352	1:4695352	T	-0.0096	0.5749	-0.567198	AJAP1	2.34619	0	Within	59.0831	Excitatory Neurons
1	4698267	1:4698267	T	0.0107	0.2701	0.00317805	AJAP1	0.0117944	0	Within	0.297014	Microglial Cells
1	4698267	1:4698267	T	0.0107	0.2701	0.00740899	AJAP1	0.0274964	0	Within	0.692429	Astrocytes
1	4698267	1:4698267	T	0.0107	0.2701	0.0278414	AJAP1	0.103325	0	Within	2.602	Oligodendrocytes
1	4698267	1:4698267	T	0.0107	0.2701	0.0491275	AJAP1	0.182323	0	Within	4.59136	Oligodendrocyte Precursor Cells
1	4698267	1:4698267	T	0.0107	0.2701	0.334586	AJAP1	1.24172	0	Within	31.2698	Inhibitory Neurons
1	4698267	1:4698267	T	0.0107	0.2701	0.632189	AJAP1	2.34619	0	Within	59.0831	Excitatory Neurons
1	4730928	1:4730928	G	-0.022	0.0486	-0.00653431	AJAP1	0.0117944	0	Within	0.297014	Microglial Cells
1	4730928	1:4730928	G	-0.022	0.0486	-0.0152334	AJAP1	0.0274964	0	Within	0.692429	Astrocytes
1	4730928	1:4730928	G	-0.022	0.0486	-0.057244	AJAP1	0.103325	0	Within	2.602	Oligodendrocytes
1	4730928	1:4730928	G	-0.022	0.0486	-0.10101	AJAP1	0.182323	0	Within	4.59136	Oligodendrocyte Precursor Cells
1	4730928	1:4730928	G	-0.022	0.0486	-0.687935	AJAP1	1.24172	0	Within	31.2698	Inhibitory Neurons
1	4730928	1:4730928	G	-0.022	0.0486	-1.29983	AJAP1	2.34619	0	Within	59.0831	Excitatory Neurons
1	4732124	1:4732124	C	0.0186	0.03397	0.00552446	AJAP1	0.0117944	0	Within	0.297014	Microglial Cells
1	4732124	1:4732124	C	0.0186	0.03397	0.0128792	AJAP1	0.0274964	0	Within	0.692429	Astrocytes
1	4732124	1:4732124	C	0.0186	0.03397	0.0483972	AJAP1	0.103325	0	Within	2.602	Oligodendrocytes
1	4732124	1:4732124	C	0.0186	0.03397	0.0853993	AJAP1	0.182323	0	Within	4.59136	Oligodendrocyte Precursor Cells
1	4732124	1:4732124	C	0.0186	0.03397	0.581618	AJAP1	1.24172	0	Within	31.2698	Inhibitory Neurons
1	4732124	1:4732124	C	0.0186	0.03397	1.09895	AJAP1	2.34619	0	Within	59.0831	Excitatory Neurons
1	4745614	1:4745614	C	-0.0052	0.5363	-0.00154447	AJAP1	0.0117944	0	Within	0.297014	Microglial Cells
1	4745614	1:4745614	C	-0.0052	0.5363	-0.00360063	AJAP1	0.0274964	0	Within	0.692429	Astrocytes
1	4745614	1:4745614	C	-0.0052	0.5363	-0.0135304	AJAP1	0.103325	0	Within	2.602	Oligodendrocytes
1	4745614	1:4745614	C	-0.0052	0.5363	-0.0238751	AJAP1	0.182323	0	Within	4.59136	Oligodendrocyte Precursor Cells
1	4745614	1:4745614	C	-0.0052	0.5363	-0.162603	AJAP1	1.24172	0	Within	31.2698	Inhibitory Neurons
1	4745614	1:4745614	C	-0.0052	0.5363	-0.307232	AJAP1	2.34619	0	Within	59.0831	Excitatory Neurons
1	4764288	1:4764288	C	-0.0106	0.2067	-0.00314835	AJAP1	0.0117944	0	Within	0.297014	Microglial Cells
1	4764288	1:4764288	C	-0.0106	0.2067	-0.00733975	AJAP1	0.0274964	0	Within	0.692429	Astrocytes
1	4764288	1:4764288	C	-0.0106	0.2067	-0.0275812	AJAP1	0.103325	0	Within	2.602	Oligodendrocytes
1	4764288	1:4764288	C	-0.0106	0.2067	-0.0486684	AJAP1	0.182323	0	Within	4.59136	Oligodendrocyte Precursor Cells
1	4764288	1:4764288	C	-0.0106	0.2067	-0.331459	AJAP1	1.24172	0	Within	31.2698	Inhibitory Neurons
1	4764288	1:4764288	C	-0.0106	0.2067	-0.626281	AJAP1	2.34619	0	Within	59.0831	Excitatory Neurons
1	4771551	1:4771551	T	-0.0168	0.04909	-0.00498984	AJAP1	0.0117944	0	Within	0.297014	Microglial Cells
1	4771551	1:4771551	T	-0.0168	0.04909	-0.0116328	AJAP1	0.0274964	0	Within	0.692429	Astrocytes
1	4771551	1:4771551	T	-0.0168	0.04909	-0.0437136	AJAP1	0.103325	0	Within	2.602	Oligodendrocytes
1	4771551	1:4771551	T	-0.0168	0.04909	-0.0771348	AJAP1	0.182323	0	Within	4.59136	Oligodendrocyte Precursor Cells
1	4771551	1:4771551	T	-0.0168	0.04909	-0.525332	AJAP1	1.24172	0	Within	31.2698	Inhibitory Neurons
1	4771551	1:4771551	T	-0.0168	0.04909	-0.992596	AJAP1	2.34619	0	Within	59.0831	Excitatory Neurons
1	4974094	1:4974094	A	0.0352	0.08951	0.0557318	LINC02781	0.000131961	0	Within	1.58329	Oligodendrocytes
1	4974094	1:4974094	A	0.0352	0.08951	0.342195	LINC02781	0.000810245	0	Within	9.72145	Inhibitory Neurons
1	4974094	1:4974094	A	0.0352	0.08951	0.515066	LINC02781	0.00121957	0	Within	14.6325	Excitatory Neurons
1	4974114	1:4974114	A	-0.0155	0.1404	-0.024541	LINC02781	0.000131961	0	Within	1.58329	Oligodendrocytes
1	4974114	1:4974114	A	-0.0155	0.1404	-0.150682	LINC02781	0.000810245	0	Within	9.72145	Inhibitory Neurons
1	4974114	1:4974114	A	-0.0155	0.1404	-0.226804	LINC02781	0.00121957	0	Within	14.6325	Excitatory Neurons
1	4978033	1:4978033	C	0.0056	0.5306	0.00886642	LINC02781	0.000131961	0	Within	1.58329	Oligodendrocytes
1	4978033	1:4978033	C	0.0056	0.5306	0.0544401	LINC02781	0.000810245	0	Within	9.72145	Inhibitory Neurons
1	4978033	1:4978033	C	0.0056	0.5306	0.0819423	LINC02781	0.00121957	0	Within	14.6325	Excitatory Neurons
1	5900443	1:5900443	G	-0.0165	0.05225	-0.0454341	NPHP4	0.0847189	0	Within	2.75358	Oligodendrocytes
1	5900443	1:5900443	G	-0.0165	0.05225	-0.0564756	NPHP4	0.105307	0	Within	3.42276	Microglial Cells
1	5900443	1:5900443	G	-0.0165	0.05225	-0.0635312	NPHP4	0.118464	0	Within	3.85037	Oligodendrocyte Precursor Cells
1	5900443	1:5900443	G	-0.0165	0.05225	-0.118163	NPHP4	0.220333	0	Within	7.16138	Astrocytes
1	5900443	1:5900443	G	-0.0165	0.05225	-0.357158	NPHP4	0.665976	0	Within	21.6459	Inhibitory Neurons
1	5900443	1:5900443	G	-0.0165	0.05225	-0.929037	NPHP4	1.73233	0	Within	56.3053	Excitatory Neurons
1	5905321	1:5905321	T	0.0251	0.0207	0.0691149	NPHP4	0.0847189	0	Within	2.75358	Oligodendrocytes
1	5905321	1:5905321	T	0.0251	0.0207	0.0859114	NPHP4	0.105307	0	Within	3.42276	Microglial Cells
1	5905321	1:5905321	T	0.0251	0.0207	0.0966444	NPHP4	0.118464	0	Within	3.85037	Oligodendrocyte Precursor Cells
1	5905321	1:5905321	T	0.0251	0.0207	0.179751	NPHP4	0.220333	0	Within	7.16138	Astrocytes
1	5905321	1:5905321	T	0.0251	0.0207	0.543313	NPHP4	0.665976	0	Within	21.6459	Inhibitory Neurons
1	5905321	1:5905321	T	0.0251	0.0207	1.41326	NPHP4	1.73233	0	Within	56.3053	Excitatory Neurons
1	5946064	1:5946064	T	0.0061	0.7788	0.0167969	NPHP4	0.0847189	0	Within	2.75358	Oligodendrocytes
1	5946064	1:5946064	T	0.0061	0.7788	0.0208789	NPHP4	0.105307	0	Within	3.42276	Microglial Cells
1	5946064	1:5946064	T	0.0061	0.7788	0.0234873	NPHP4	0.118464	0	Within	3.85037	Oligodendrocyte Precursor Cells
1	5946064	1:5946064	T	0.0061	0.7788	0.0436844	NPHP4	0.220333	0	Within	7.16138	Astrocytes
1	5946064	1:5946064	T	0.0061	0.7788	0.13204	NPHP4	0.665976	0	Within	21.6459	Inhibitory Neurons
1	5946064	1:5946064	T	0.0061	0.7788	0.343462	NPHP4	1.73233	0	Within	56.3053	Excitatory Neurons
1	5947414	1:5947414	A	-0.0119	0.1592	-0.0327676	NPHP4	0.0847189	0	Within	2.75358	Oligodendrocytes
1	5947414	1:5947414	A	-0.0119	0.1592	-0.0407309	NPHP4	0.105307	0	Within	3.42276	Microglial Cells
1	5947414	1:5947414	A	-0.0119	0.1592	-0.0458194	NPHP4	0.118464	0	Within	3.85037	Oligodendrocyte Precursor Cells
1	5947414	1:5947414	A	-0.0119	0.1592	-0.0852205	NPHP4	0.220333	0	Within	7.16138	Astrocytes
1	5947414	1:5947414	A	-0.0119	0.1592	-0.257587	NPHP4	0.665976	0	Within	21.6459	Inhibitory Neurons
1	5947414	1:5947414	A	-0.0119	0.1592	-0.670033	NPHP4	1.73233	0	Within	56.3053	Excitatory Neurons
1	5949198	1:5949198	G	-0.0206	0.1334	-0.0567238	NPHP4	0.0847189	0	Within	2.75358	Oligodendrocytes
1	5949198	1:5949198	G	-0.0206	0.1334	-0.0705089	NPHP4	0.105307	0	Within	3.42276	Microglial Cells
1	5949198	1:5949198	G	-0.0206	0.1334	-0.0793177	NPHP4	0.118464	0	Within	3.85037	Oligodendrocyte Precursor Cells
1	5949198	1:5949198	G	-0.0206	0.1334	-0.147524	NPHP4	0.220333	0	Within	7.16138	Astrocytes
1	5949198	1:5949198	G	-0.0206	0.1334	-0.445906	NPHP4	0.665976	0	Within	21.6459	Inhibitory Neurons
1	5949198	1:5949198	G	-0.0206	0.1334	-1.15989	NPHP4	1.73233	0	Within	56.3053	Excitatory Neurons
1	6022033	1:6022033	G	0.0136	0.4375	0.0103066	KCNAB2	0.0257324	0	Within	0.757838	Oligodendrocytes
1	6022033	1:6022033	G	0.0136	0.4375	0.0118101	KCNAB2	0.0294861	0	Within	0.868388	Microglial Cells
1	6022033	1:6022033	G	0.0136	0.4375	0.0235388	KCNAB2	0.0587691	0	Within	1.73079	Oligodendrocyte Precursor Cells
1	6022033	1:6022033	G	0.0136	0.4375	0.0239101	KCNAB2	0.0596961	0	Within	1.75809	Astrocytes
1	6022033	1:6022033	G	0.0136	0.4375	0.368375	KCNAB2	0.919718	0	Within	27.0864	Inhibitory Neurons
1	6022033	1:6022033	G	0.0136	0.4375	0.866573	KCNAB2	2.16356	0	Within	63.7186	Excitatory Neurons
1	6029821	1:6029821	A	-0.0059	0.71	-0.00447124	KCNAB2	0.0257324	0	Within	0.757838	Oligodendrocytes
1	6029821	1:6029821	A	-0.0059	0.71	-0.00512349	KCNAB2	0.0294861	0	Within	0.868388	Microglial Cells
1	6029821	1:6029821	A	-0.0059	0.71	-0.0102117	KCNAB2	0.0587691	0	Within	1.73079	Oligodendrocyte Precursor Cells
1	6029821	1:6029821	A	-0.0059	0.71	-0.0103728	KCNAB2	0.0596961	0	Within	1.75809	Astrocytes
1	6029821	1:6029821	A	-0.0059	0.71	-0.15981	KCNAB2	0.919718	0	Within	27.0864	Inhibitory Neurons
1	6029821	1:6029821	A	-0.0059	0.71	-0.37594	KCNAB2	2.16356	0	Within	63.7186	Excitatory Neurons
1	6058884	1:6058884	C	0.008	0.411	0.0060627	KCNAB2	0.0257324	0	Within	0.757838	Oligodendrocytes
1	6058884	1:6058884	C	0.008	0.411	0.0069471	KCNAB2	0.0294861	0	Within	0.868388	Microglial Cells
1	6058884	1:6058884	C	0.008	0.411	0.0138463	KCNAB2	0.0587691	0	Within	1.73079	Oligodendrocyte Precursor Cells
1	6058884	1:6058884	C	0.008	0.411	0.0140648	KCNAB2	0.0596961	0	Within	1.75809	Astrocytes
1	6058884	1:6058884	C	0.008	0.411	0.216691	KCNAB2	0.919718	0	Within	27.0864	Inhibitory Neurons
1	6058884	1:6058884	C	0.008	0.411	0.509749	KCNAB2	2.16356	0	Within	63.7186	Excitatory Neurons
1	6078599	1:6078599	T	0.0108	0.3975	0.00818465	KCNAB2	0.0257324	0	Within	0.757838	Oligodendrocytes
1	6078599	1:6078599	T	0.0108	0.3975	0.00937859	KCNAB2	0.0294861	0	Within	0.868388	Microglial Cells
1	6078599	1:6078599	T	0.0108	0.3975	0.0186926	KCNAB2	0.0587691	0	Within	1.73079	Oligodendrocyte Precursor Cells
1	6078599	1:6078599	T	0.0108	0.3975	0.0189874	KCNAB2	0.0596961	0	Within	1.75809	Astrocytes
1	6078599	1:6078599	T	0.0108	0.3975	0.292533	KCNAB2	0.919718	0	Within	27.0864	Inhibitory Neurons
1	6078599	1:6078599	T	0.0108	0.3975	0.688161	KCNAB2	2.16356	0	Within	63.7186	Excitatory Neurons
1	6080480	1:6080480	G	0.0182	0.04613	0.0137927	KCNAB2	0.0257324	0	Within	0.757838	Oligodendrocytes
1	6080480	1:6080480	G	0.0182	0.04613	0.0158047	KCNAB2	0.0294861	0	Within	0.868388	Microglial Cells
1	6080480	1:6080480	G	0.0182	0.04613	0.0315004	KCNAB2	0.0587691	0	Within	1.73079	Oligodendrocyte Precursor Cells
1	6080480	1:6080480	G	0.0182	0.04613	0.0319973	KCNAB2	0.0596961	0	Within	1.75809	Astrocytes
1	6080480	1:6080480	G	0.0182	0.04613	0.492972	KCNAB2	0.919718	0	Within	27.0864	Inhibitory Neurons
1	6080480	1:6080480	G	0.0182	0.04613	1.15968	KCNAB2	2.16356	0	Within	63.7186	Excitatory Neurons
1	6085305	1:6085305	G	0.0103	0.2407	0.00780573	KCNAB2	0.0257324	0	Within	0.757838	Oligodendrocytes
1	6085305	1:6085305	G	0.0103	0.2407	0.00894439	KCNAB2	0.0294861	0	Within	0.868388	Microglial Cells
1	6085305	1:6085305	G	0.0103	0.2407	0.0178272	KCNAB2	0.0587691	0	Within	1.73079	Oligodendrocyte Precursor Cells
1	6085305	1:6085305	G	0.0103	0.2407	0.0181084	KCNAB2	0.0596961	0	Within	1.75809	Astrocytes
1	6085305	1:6085305	G	0.0103	0.2407	0.27899	KCNAB2	0.919718	0	Within	27.0864	Inhibitory Neurons
1	6085305	1:6085305	G	0.0103	0.2407	0.656302	KCNAB2	2.16356	0	Within	63.7186	Excitatory Neurons
1	6085623	1:6085623	G	0.0182	0.1537	0.0137927	KCNAB2	0.0257324	0	Within	0.757838	Oligodendrocytes
1	6085623	1:6085623	G	0.0182	0.1537	0.0158047	KCNAB2	0.0294861	0	Within	0.868388	Microglial Cells
1	6085623	1:6085623	G	0.0182	0.1537	0.0315004	KCNAB2	0.0587691	0	Within	1.73079	Oligodendrocyte Precursor Cells
1	6085623	1:6085623	G	0.0182	0.1537	0.0319973	KCNAB2	0.0596961	0	Within	1.75809	Astrocytes
1	6085623	1:6085623	G	0.0182	0.1537	0.492972	KCNAB2	0.919718	0	Within	27.0864	Inhibitory Neurons
1	6085623	1:6085623	G	0.0182	0.1537	1.15968	KCNAB2	2.16356	0	Within	63.7186	Excitatory Neurons
1	6115429	1:6115429	A	0.024	0.01115	0.0109391	CHD5	0.0185341	0	Within	0.455798	Microglial Cells
1	6115429	1:6115429	A	0.024	0.01115	0.0117442	CHD5	0.0198982	0	Within	0.489343	Oligodendrocyte Precursor Cells
1	6115429	1:6115429	A	0.024	0.01115	0.0125396	CHD5	0.0212457	0	Within	0.522482	Oligodendrocytes
1	6115429	1:6115429	A	0.024	0.01115	0.0155882	CHD5	0.026411	0	Within	0.649509	Astrocytes
1	6115429	1:6115429	A	0.024	0.01115	0.742556	CHD5	1.25811	0	Within	30.9398	Inhibitory Neurons
1	6115429	1:6115429	A	0.024	0.01115	1.55045	CHD5	2.62692	0	Within	64.6022	Excitatory Neurons
1	6127078	1:6127078	T	-0.0386	0.05042	-0.0175938	CHD5	0.0185341	0	Within	0.455798	Microglial Cells
1	6127078	1:6127078	T	-0.0386	0.05042	-0.0188887	CHD5	0.0198982	0	Within	0.489343	Oligodendrocyte Precursor Cells
1	6127078	1:6127078	T	-0.0386	0.05042	-0.0201678	CHD5	0.0212457	0	Within	0.522482	Oligodendrocytes
1	6127078	1:6127078	T	-0.0386	0.05042	-0.025071	CHD5	0.026411	0	Within	0.649509	Astrocytes
1	6127078	1:6127078	T	-0.0386	0.05042	-1.19428	CHD5	1.25811	0	Within	30.9398	Inhibitory Neurons
1	6127078	1:6127078	T	-0.0386	0.05042	-2.49364	CHD5	2.62692	0	Within	64.6022	Excitatory Neurons
1	6155676	1:6155676	G	-0.0261	0.09768	-0.0118963	CHD5	0.0185341	0	Within	0.455798	Microglial Cells
1	6155676	1:6155676	G	-0.0261	0.09768	-0.0127719	CHD5	0.0198982	0	Within	0.489343	Oligodendrocyte Precursor Cells
1	6155676	1:6155676	G	-0.0261	0.09768	-0.0136368	CHD5	0.0212457	0	Within	0.522482	Oligodendrocytes
1	6155676	1:6155676	G	-0.0261	0.09768	-0.0169522	CHD5	0.026411	0	Within	0.649509	Astrocytes
1	6155676	1:6155676	G	-0.0261	0.09768	-0.80753	CHD5	1.25811	0	Within	30.9398	Inhibitory Neurons
1	6155676	1:6155676	G	-0.0261	0.09768	-1.68612	CHD5	2.62692	0	Within	64.6022	Excitatory Neurons
1	6165679	1:6165679	C	0.0487	3.31e-05	0.0221973	CHD5	0.0185341	0	Within	0.455798	Microglial Cells
1	6165679	1:6165679	C	0.0487	3.31e-05	0.023831	CHD5	0.0198982	0	Within	0.489343	Oligodendrocyte Precursor Cells
1	6165679	1:6165679	C	0.0487	3.31e-05	0.0254449	CHD5	0.0212457	0	Within	0.522482	Oligodendrocytes
1	6165679	1:6165679	C	0.0487	3.31e-05	0.0316311	CHD5	0.026411	0	Within	0.649509	Astrocytes
1	6165679	1:6165679	C	0.0487	3.31e-05	1.50677	CHD5	1.25811	0	Within	30.9398	Inhibitory Neurons
1	6165679	1:6165679	C	0.0487	3.31e-05	3.14613	CHD5	2.62692	0	Within	64.6022	Excitatory Neurons
1	6216107	1:6216107	G	-0.0436	0.005187	-0.0316257	RNF207	0.00646609	0	Within	0.725361	Oligodendrocytes
1	6216107	1:6216107	G	-0.0436	0.005187	-0.0659278	RNF207	0.0134794	0	Within	1.51211	Microglial Cells
1	6216107	1:6216107	G	-0.0436	0.005187	-0.0746893	RNF207	0.0152707	0	Within	1.71306	Oligodendrocyte Precursor Cells
1	6216107	1:6216107	G	-0.0436	0.005187	-0.118559	RNF207	0.0242402	0	Within	2.71925	Astrocytes
1	6216107	1:6216107	G	-0.0436	0.005187	-1.26087	RNF207	0.257793	0	Within	28.919	Inhibitory Neurons
1	6216107	1:6216107	G	-0.0436	0.005187	-2.39698	RNF207	0.490079	0	Within	54.9767	Excitatory Neurons
1	6236178	1:6236178	G	-0.0126	0.1329	-0.0337547	ICMT-DT	0.000131961	0	Within	2.67894	Oligodendrocytes
1	6236178	1:6236178	G	-0.0126	0.1329	-0.0925445	ICMT-DT	0.000361795	0	Within	7.3448	Astrocytes
1	6236178	1:6236178	G	-0.0126	0.1329	-0.215495	ICMT-DT	0.00084246	0	Within	17.1028	Microglial Cells
1	6236178	1:6236178	G	-0.0126	0.1329	-0.322397	ICMT-DT	0.00126038	0	Within	25.587	Inhibitory Neurons
1	6236178	1:6236178	G	-0.0126	0.1329	-0.595809	ICMT-DT	0.00232926	0	Within	47.2864	Excitatory Neurons
1	6285074	1:6285074	T	0.0122	0.2785	0.0133314	ACOT7	0.0353833	0	Within	1.09274	Microglial Cells
1	6285074	1:6285074	T	0.0122	0.2785	0.0354001	ACOT7	0.0939562	0	Within	2.90164	Oligodendrocytes
1	6285074	1:6285074	T	0.0122	0.2785	0.037759	ACOT7	0.100217	0	Within	3.095	Astrocytes
1	6285074	1:6285074	T	0.0122	0.2785	0.0702634	ACOT7	0.186488	0	Within	5.75929	Oligodendrocyte Precursor Cells
1	6285074	1:6285074	T	0.0122	0.2785	0.373601	ACOT7	0.991582	0	Within	30.623	Inhibitory Neurons
1	6285074	1:6285074	T	0.0122	0.2785	0.658883	ACOT7	1.74876	0	Within	54.0068	Excitatory Neurons
1	6488467	1:6488467	A	0.0346	0.06527	0.0250147	PLEKHG5	0.00936923	0	Within	0.722969	Oligodendrocytes
1	6488467	1:6488467	A	0.0346	0.06527	0.0434677	PLEKHG5	0.0162808	0	Within	1.25629	Astrocytes
1	6488467	1:6488467	A	0.0346	0.06527	0.0654807	PLEKHG5	0.0245257	0	Within	1.89251	Oligodendrocyte Precursor Cells
1	6488467	1:6488467	A	0.0346	0.06527	0.27666	PLEKHG5	0.103623	0	Within	7.99596	Microglial Cells
1	6488467	1:6488467	A	0.0346	0.06527	0.62374	PLEKHG5	0.233621	0	Within	18.0272	Inhibitory Neurons
1	6488467	1:6488467	A	0.0346	0.06527	2.10558	PLEKHG5	0.788642	0	Within	60.8549	Excitatory Neurons
1	6501240	1:6501240	A	-0.0184	0.2589	-0.0133026	PLEKHG5	0.00936923	0	Within	0.722969	Oligodendrocytes
1	6501240	1:6501240	A	-0.0184	0.2589	-0.0231158	PLEKHG5	0.0162808	0	Within	1.25629	Astrocytes
1	6501240	1:6501240	A	-0.0184	0.2589	-0.0348221	PLEKHG5	0.0245257	0	Within	1.89251	Oligodendrocyte Precursor Cells
1	6501240	1:6501240	A	-0.0184	0.2589	-0.147126	PLEKHG5	0.103623	0	Within	7.99596	Microglial Cells
1	6501240	1:6501240	A	-0.0184	0.2589	-0.3317	PLEKHG5	0.233621	0	Within	18.0272	Inhibitory Neurons
1	6501240	1:6501240	A	-0.0184	0.2589	-1.11973	PLEKHG5	0.788642	0	Within	60.8549	Excitatory Neurons
1	6502724	1:6502724	G	0.0033	0.7597	0.0023858	PLEKHG5	0.00936923	0	Within	0.722969	Oligodendrocytes
1	6502724	1:6502724	G	0.0033	0.7597	0.00414576	PLEKHG5	0.0162808	0	Within	1.25629	Astrocytes
1	6502724	1:6502724	G	0.0033	0.7597	0.00624527	PLEKHG5	0.0245257	0	Within	1.89251	Oligodendrocyte Precursor Cells
1	6502724	1:6502724	G	0.0033	0.7597	0.0263867	PLEKHG5	0.103623	0	Within	7.99596	Microglial Cells
1	6502724	1:6502724	G	0.0033	0.7597	0.0594896	PLEKHG5	0.233621	0	Within	18.0272	Inhibitory Neurons
1	6502724	1:6502724	G	0.0033	0.7597	0.200821	PLEKHG5	0.788642	0	Within	60.8549	Excitatory Neurons
1	6503007	1:6503007	A	0.0007	0.9618	0.000506078	PLEKHG5	0.00936923	0	Within	0.722969	Oligodendrocytes
1	6503007	1:6503007	A	0.0007	0.9618	0.000879404	PLEKHG5	0.0162808	0	Within	1.25629	Astrocytes
1	6503007	1:6503007	A	0.0007	0.9618	0.00132475	PLEKHG5	0.0245257	0	Within	1.89251	Oligodendrocyte Precursor Cells
1	6503007	1:6503007	A	0.0007	0.9618	0.00559717	PLEKHG5	0.103623	0	Within	7.99596	Microglial Cells
1	6503007	1:6503007	A	0.0007	0.9618	0.012619	PLEKHG5	0.233621	0	Within	18.0272	Inhibitory Neurons
1	6503007	1:6503007	A	0.0007	0.9618	0.0425984	PLEKHG5	0.788642	0	Within	60.8549	Excitatory Neurons
1	6504081	1:6504081	T	0.0096	0.4029	0.0069405	PLEKHG5	0.00936923	0	Within	0.722969	Oligodendrocytes
1	6504081	1:6504081	T	0.0096	0.4029	0.0120604	PLEKHG5	0.0162808	0	Within	1.25629	Astrocytes
1	6504081	1:6504081	T	0.0096	0.4029	0.018168	PLEKHG5	0.0245257	0	Within	1.89251	Oligodendrocyte Precursor Cells
1	6504081	1:6504081	T	0.0096	0.4029	0.0767612	PLEKHG5	0.103623	0	Within	7.99596	Microglial Cells
1	6504081	1:6504081	T	0.0096	0.4029	0.173061	PLEKHG5	0.233621	0	Within	18.0272	Inhibitory Neurons
1	6504081	1:6504081	T	0.0096	0.4029	0.584207	PLEKHG5	0.788642	0	Within	60.8549	Excitatory Neurons
1	6571555	1:6571555	T	0.0143	0.2293	0.0507898	TAS1R1	0.00231374	0	Within	3.55174	Oligodendrocyte Precursor Cells
1	6571555	1:6571555	T	0.0143	0.2293	0.0695214	TAS1R1	0.00316706	0	Within	4.86163	Oligodendrocytes
1	6571555	1:6571555	T	0.0143	0.2293	0.203425	TAS1R1	0.00926706	0	Within	14.2255	Microglial Cells
1	6571555	1:6571555	T	0.0143	0.2293	0.221831	TAS1R1	0.0101056	0	Within	15.5126	Inhibitory Neurons
1	6571555	1:6571555	T	0.0143	0.2293	0.365327	TAS1R1	0.0166425	0	Within	25.5473	Astrocytes
1	6571555	1:6571555	T	0.0143	0.2293	0.437503	TAS1R1	0.0199306	0	Within	30.5946	Excitatory Neurons
1	6644575	1:6644575	G	0.0191	0.1809	0.0783939	DNAJC11	0.114014	0	Within	4.10439	Oligodendrocytes
1	6644575	1:6644575	G	0.0191	0.1809	0.0868888	DNAJC11	0.126369	0	Within	4.54915	Microglial Cells
1	6644575	1:6644575	G	0.0191	0.1809	0.130134	DNAJC11	0.189264	0	Within	6.81331	Oligodendrocyte Precursor Cells
1	6644575	1:6644575	G	0.0191	0.1809	0.131347	DNAJC11	0.191027	0	Within	6.87679	Astrocytes
1	6644575	1:6644575	G	0.0191	0.1809	0.562184	DNAJC11	0.817627	0	Within	29.4337	Inhibitory Neurons
1	6644575	1:6644575	G	0.0191	0.1809	0.782442	DNAJC11	1.13796	0	Within	40.9655	Excitatory Neurons
1	6648186	1:6648186	A	0.0312	0.0002622	0.128057	DNAJC11	0.114014	0	Within	4.10439	Oligodendrocytes
1	6648186	1:6648186	A	0.0312	0.0002622	0.141933	DNAJC11	0.126369	0	Within	4.54915	Microglial Cells
1	6648186	1:6648186	A	0.0312	0.0002622	0.212575	DNAJC11	0.189264	0	Within	6.81331	Oligodendrocyte Precursor Cells
1	6648186	1:6648186	A	0.0312	0.0002622	0.214556	DNAJC11	0.191027	0	Within	6.87679	Astrocytes
1	6648186	1:6648186	A	0.0312	0.0002622	0.918332	DNAJC11	0.817627	0	Within	29.4337	Inhibitory Neurons
1	6648186	1:6648186	A	0.0312	0.0002622	1.27812	DNAJC11	1.13796	0	Within	40.9655	Excitatory Neurons
1	6885559	1:6885559	C	-0.0123	0.2575	-0.0198741	CAMTA1	0.454928	0	Within	1.61578	Microglial Cells
1	6885559	1:6885559	C	-0.0123	0.2575	-0.04379	CAMTA1	1.00238	0	Within	3.56016	Oligodendrocytes
1	6885559	1:6885559	C	-0.0123	0.2575	-0.117413	CAMTA1	2.68764	0	Within	9.54577	Oligodendrocyte Precursor Cells
1	6885559	1:6885559	C	-0.0123	0.2575	-0.156221	CAMTA1	3.57598	0	Within	12.7009	Astrocytes
1	6885559	1:6885559	C	-0.0123	0.2575	-0.371728	CAMTA1	8.50906	0	Within	30.2218	Inhibitory Neurons
1	6885559	1:6885559	C	-0.0123	0.2575	-0.445281	CAMTA1	10.1927	0	Within	36.2017	Excitatory Neurons
1	6931865	1:6931865	C	-0.0094	0.2444	-0.0151883	CAMTA1	0.454928	0	Within	1.61578	Microglial Cells
1	6931865	1:6931865	C	-0.0094	0.2444	-0.0334655	CAMTA1	1.00238	0	Within	3.56016	Oligodendrocytes
1	6931865	1:6931865	C	-0.0094	0.2444	-0.0897302	CAMTA1	2.68764	0	Within	9.54577	Oligodendrocyte Precursor Cells
1	6931865	1:6931865	C	-0.0094	0.2444	-0.119388	CAMTA1	3.57598	0	Within	12.7009	Astrocytes
1	6931865	1:6931865	C	-0.0094	0.2444	-0.284085	CAMTA1	8.50906	0	Within	30.2218	Inhibitory Neurons
1	6931865	1:6931865	C	-0.0094	0.2444	-0.340296	CAMTA1	10.1927	0	Within	36.2017	Excitatory Neurons
1	6952169	1:6952169	A	-0.0519	0.00177	-0.083859	CAMTA1	0.454928	0	Within	1.61578	Microglial Cells
1	6952169	1:6952169	A	-0.0519	0.00177	-0.184772	CAMTA1	1.00238	0	Within	3.56016	Oligodendrocytes
1	6952169	1:6952169	A	-0.0519	0.00177	-0.495425	CAMTA1	2.68764	0	Within	9.54577	Oligodendrocyte Precursor Cells
1	6952169	1:6952169	A	-0.0519	0.00177	-0.659176	CAMTA1	3.57598	0	Within	12.7009	Astrocytes
1	6952169	1:6952169	A	-0.0519	0.00177	-1.56851	CAMTA1	8.50906	0	Within	30.2218	Inhibitory Neurons
1	6952169	1:6952169	A	-0.0519	0.00177	-1.87887	CAMTA1	10.1927	0	Within	36.2017	Excitatory Neurons
1	7025434	1:7025434	G	-0.0217	0.01354	-0.0350624	CAMTA1	0.454928	0	Within	1.61578	Microglial Cells
1	7025434	1:7025434	G	-0.0217	0.01354	-0.0772555	CAMTA1	1.00238	0	Within	3.56016	Oligodendrocytes
1	7025434	1:7025434	G	-0.0217	0.01354	-0.207143	CAMTA1	2.68764	0	Within	9.54577	Oligodendrocyte Precursor Cells
1	7025434	1:7025434	G	-0.0217	0.01354	-0.275609	CAMTA1	3.57598	0	Within	12.7009	Astrocytes
1	7025434	1:7025434	G	-0.0217	0.01354	-0.655814	CAMTA1	8.50906	0	Within	30.2218	Inhibitory Neurons
1	7025434	1:7025434	G	-0.0217	0.01354	-0.785578	CAMTA1	10.1927	0	Within	36.2017	Excitatory Neurons
1	7036248	1:7036248	C	-0.0176	0.1402	-0.0284377	CAMTA1	0.454928	0	Within	1.61578	Microglial Cells
1	7036248	1:7036248	C	-0.0176	0.1402	-0.0626588	CAMTA1	1.00238	0	Within	3.56016	Oligodendrocytes
1	7036248	1:7036248	C	-0.0176	0.1402	-0.168006	CAMTA1	2.68764	0	Within	9.54577	Oligodendrocyte Precursor Cells
1	7036248	1:7036248	C	-0.0176	0.1402	-0.223535	CAMTA1	3.57598	0	Within	12.7009	Astrocytes
1	7036248	1:7036248	C	-0.0176	0.1402	-0.531904	CAMTA1	8.50906	0	Within	30.2218	Inhibitory Neurons
1	7036248	1:7036248	C	-0.0176	0.1402	-0.637151	CAMTA1	10.1927	0	Within	36.2017	Excitatory Neurons
1	7090467	1:7090467	A	0.0039	0.6295	0.00630154	CAMTA1	0.454928	0	Within	1.61578	Microglial Cells
1	7090467	1:7090467	A	0.0039	0.6295	0.0138846	CAMTA1	1.00238	0	Within	3.56016	Oligodendrocytes
1	7090467	1:7090467	A	0.0039	0.6295	0.0372285	CAMTA1	2.68764	0	Within	9.54577	Oligodendrocyte Precursor Cells
1	7090467	1:7090467	A	0.0039	0.6295	0.0495334	CAMTA1	3.57598	0	Within	12.7009	Astrocytes
1	7090467	1:7090467	A	0.0039	0.6295	0.117865	CAMTA1	8.50906	0	Within	30.2218	Inhibitory Neurons
1	7090467	1:7090467	A	0.0039	0.6295	0.141187	CAMTA1	10.1927	0	Within	36.2017	Excitatory Neurons
1	7096022	1:7096022	T	0.017	0.04139	0.0274683	CAMTA1	0.454928	0	Within	1.61578	Microglial Cells
1	7096022	1:7096022	T	0.017	0.04139	0.0605227	CAMTA1	1.00238	0	Within	3.56016	Oligodendrocytes
1	7096022	1:7096022	T	0.017	0.04139	0.162278	CAMTA1	2.68764	0	Within	9.54577	Oligodendrocyte Precursor Cells
1	7096022	1:7096022	T	0.017	0.04139	0.215915	CAMTA1	3.57598	0	Within	12.7009	Astrocytes
1	7096022	1:7096022	T	0.017	0.04139	0.513771	CAMTA1	8.50906	0	Within	30.2218	Inhibitory Neurons
1	7096022	1:7096022	T	0.017	0.04139	0.615429	CAMTA1	10.1927	0	Within	36.2017	Excitatory Neurons
1	7107613	1:7107613	T	0.022	0.1955	0.0355472	CAMTA1	0.454928	0	Within	1.61578	Microglial Cells
1	7107613	1:7107613	T	0.022	0.1955	0.0783235	CAMTA1	1.00238	0	Within	3.56016	Oligodendrocytes
1	7107613	1:7107613	T	0.022	0.1955	0.210007	CAMTA1	2.68764	0	Within	9.54577	Oligodendrocyte Precursor Cells
1	7107613	1:7107613	T	0.022	0.1955	0.279419	CAMTA1	3.57598	0	Within	12.7009	Astrocytes
1	7107613	1:7107613	T	0.022	0.1955	0.66488	CAMTA1	8.50906	0	Within	30.2218	Inhibitory Neurons
1	7107613	1:7107613	T	0.022	0.1955	0.796438	CAMTA1	10.1927	0	Within	36.2017	Excitatory Neurons
1	7120364	1:7120364	A	-0.01	0.2811	-0.0161578	CAMTA1	0.454928	0	Within	1.61578	Microglial Cells
1	7120364	1:7120364	A	-0.01	0.2811	-0.0356016	CAMTA1	1.00238	0	Within	3.56016	Oligodendrocytes
1	7120364	1:7120364	A	-0.01	0.2811	-0.0954577	CAMTA1	2.68764	0	Within	9.54577	Oligodendrocyte Precursor Cells
1	7120364	1:7120364	A	-0.01	0.2811	-0.127009	CAMTA1	3.57598	0	Within	12.7009	Astrocytes
1	7120364	1:7120364	A	-0.01	0.2811	-0.302218	CAMTA1	8.50906	0	Within	30.2218	Inhibitory Neurons
1	7120364	1:7120364	A	-0.01	0.2811	-0.362017	CAMTA1	10.1927	0	Within	36.2017	Excitatory Neurons
1	7181463	1:7181463	G	0.0079	0.3517	0.0127647	CAMTA1	0.454928	0	Within	1.61578	Microglial Cells
1	7181463	1:7181463	G	0.0079	0.3517	0.0281253	CAMTA1	1.00238	0	Within	3.56016	Oligodendrocytes
1	7181463	1:7181463	G	0.0079	0.3517	0.0754116	CAMTA1	2.68764	0	Within	9.54577	Oligodendrocyte Precursor Cells
1	7181463	1:7181463	G	0.0079	0.3517	0.100337	CAMTA1	3.57598	0	Within	12.7009	Astrocytes
1	7181463	1:7181463	G	0.0079	0.3517	0.238752	CAMTA1	8.50906	0	Within	30.2218	Inhibitory Neurons
1	7181463	1:7181463	G	0.0079	0.3517	0.285994	CAMTA1	10.1927	0	Within	36.2017	Excitatory Neurons
1	7192306	1:7192306	T	-0.0258	0.01632	-0.0416871	CAMTA1	0.454928	0	Within	1.61578	Microglial Cells
1	7192306	1:7192306	T	-0.0258	0.01632	-0.0918521	CAMTA1	1.00238	0	Within	3.56016	Oligodendrocytes
1	7192306	1:7192306	T	-0.0258	0.01632	-0.246281	CAMTA1	2.68764	0	Within	9.54577	Oligodendrocyte Precursor Cells
1	7192306	1:7192306	T	-0.0258	0.01632	-0.327683	CAMTA1	3.57598	0	Within	12.7009	Astrocytes
1	7192306	1:7192306	T	-0.0258	0.01632	-0.779723	CAMTA1	8.50906	0	Within	30.2218	Inhibitory Neurons
1	7192306	1:7192306	T	-0.0258	0.01632	-0.934005	CAMTA1	10.1927	0	Within	36.2017	Excitatory Neurons
1	7192994	1:7192994	A	-0.0053	0.6395	-0.00856363	CAMTA1	0.454928	0	Within	1.61578	Microglial Cells
1	7192994	1:7192994	A	-0.0053	0.6395	-0.0188688	CAMTA1	1.00238	0	Within	3.56016	Oligodendrocytes
1	7192994	1:7192994	A	-0.0053	0.6395	-0.0505926	CAMTA1	2.68764	0	Within	9.54577	Oligodendrocyte Precursor Cells
1	7192994	1:7192994	A	-0.0053	0.6395	-0.0673147	CAMTA1	3.57598	0	Within	12.7009	Astrocytes
1	7192994	1:7192994	A	-0.0053	0.6395	-0.160176	CAMTA1	8.50906	0	Within	30.2218	Inhibitory Neurons
1	7192994	1:7192994	A	-0.0053	0.6395	-0.191869	CAMTA1	10.1927	0	Within	36.2017	Excitatory Neurons
1	7215721	1:7215721	A	0.0034	0.869	0.00549365	CAMTA1	0.454928	0	Within	1.61578	Microglial Cells
1	7215721	1:7215721	A	0.0034	0.869	0.0121045	CAMTA1	1.00238	0	Within	3.56016	Oligodendrocytes
1	7215721	1:7215721	A	0.0034	0.869	0.0324556	CAMTA1	2.68764	0	Within	9.54577	Oligodendrocyte Precursor Cells
1	7215721	1:7215721	A	0.0034	0.869	0.043183	CAMTA1	3.57598	0	Within	12.7009	Astrocytes
1	7215721	1:7215721	A	0.0034	0.869	0.102754	CAMTA1	8.50906	0	Within	30.2218	Inhibitory Neurons
1	7215721	1:7215721	A	0.0034	0.869	0.123086	CAMTA1	10.1927	0	Within	36.2017	Excitatory Neurons
1	7259987	1:7259987	T	-0.0081	0.3859	-0.0130878	CAMTA1	0.454928	0	Within	1.61578	Microglial Cells
1	7259987	1:7259987	T	-0.0081	0.3859	-0.0288373	CAMTA1	1.00238	0	Within	3.56016	Oligodendrocytes
1	7259987	1:7259987	T	-0.0081	0.3859	-0.0773207	CAMTA1	2.68764	0	Within	9.54577	Oligodendrocyte Precursor Cells
1	7259987	1:7259987	T	-0.0081	0.3859	-0.102877	CAMTA1	3.57598	0	Within	12.7009	Astrocytes
1	7259987	1:7259987	T	-0.0081	0.3859	-0.244797	CAMTA1	8.50906	0	Within	30.2218	Inhibitory Neurons
1	7259987	1:7259987	T	-0.0081	0.3859	-0.293234	CAMTA1	10.1927	0	Within	36.2017	Excitatory Neurons
1	7267659	1:7267659	C	0.0085	0.6336	0.0137341	CAMTA1	0.454928	0	Within	1.61578	Microglial Cells
1	7267659	1:7267659	C	0.0085	0.6336	0.0302614	CAMTA1	1.00238	0	Within	3.56016	Oligodendrocytes
1	7267659	1:7267659	C	0.0085	0.6336	0.081139	CAMTA1	2.68764	0	Within	9.54577	Oligodendrocyte Precursor Cells
1	7267659	1:7267659	C	0.0085	0.6336	0.107957	CAMTA1	3.57598	0	Within	12.7009	Astrocytes
1	7267659	1:7267659	C	0.0085	0.6336	0.256885	CAMTA1	8.50906	0	Within	30.2218	Inhibitory Neurons
1	7267659	1:7267659	C	0.0085	0.6336	0.307715	CAMTA1	10.1927	0	Within	36.2017	Excitatory Neurons
1	7271287	1:7271287	A	0.0125	0.1888	0.0201972	CAMTA1	0.454928	0	Within	1.61578	Microglial Cells
1	7271287	1:7271287	A	0.0125	0.1888	0.044502	CAMTA1	1.00238	0	Within	3.56016	Oligodendrocytes
1	7271287	1:7271287	A	0.0125	0.1888	0.119322	CAMTA1	2.68764	0	Within	9.54577	Oligodendrocyte Precursor Cells
1	7271287	1:7271287	A	0.0125	0.1888	0.158761	CAMTA1	3.57598	0	Within	12.7009	Astrocytes
1	7271287	1:7271287	A	0.0125	0.1888	0.377773	CAMTA1	8.50906	0	Within	30.2218	Inhibitory Neurons
1	7271287	1:7271287	A	0.0125	0.1888	0.452522	CAMTA1	10.1927	0	Within	36.2017	Excitatory Neurons
1	7274513	1:7274513	C	-0.0101	0.3774	-0.0163194	CAMTA1	0.454928	0	Within	1.61578	Microglial Cells
1	7274513	1:7274513	C	-0.0101	0.3774	-0.0359576	CAMTA1	1.00238	0	Within	3.56016	Oligodendrocytes
1	7274513	1:7274513	C	-0.0101	0.3774	-0.0964123	CAMTA1	2.68764	0	Within	9.54577	Oligodendrocyte Precursor Cells
1	7274513	1:7274513	C	-0.0101	0.3774	-0.128279	CAMTA1	3.57598	0	Within	12.7009	Astrocytes
1	7274513	1:7274513	C	-0.0101	0.3774	-0.30524	CAMTA1	8.50906	0	Within	30.2218	Inhibitory Neurons
1	7274513	1:7274513	C	-0.0101	0.3774	-0.365638	CAMTA1	10.1927	0	Within	36.2017	Excitatory Neurons
1	7326573	1:7326573	G	0.027	0.0279	0.043626	CAMTA1	0.454928	0	Within	1.61578	Microglial Cells
1	7326573	1:7326573	G	0.027	0.0279	0.0961243	CAMTA1	1.00238	0	Within	3.56016	Oligodendrocytes
1	7326573	1:7326573	G	0.027	0.0279	0.257736	CAMTA1	2.68764	0	Within	9.54577	Oligodendrocyte Precursor Cells
1	7326573	1:7326573	G	0.027	0.0279	0.342924	CAMTA1	3.57598	0	Within	12.7009	Astrocytes
1	7326573	1:7326573	G	0.027	0.0279	0.815989	CAMTA1	8.50906	0	Within	30.2218	Inhibitory Neurons
1	7326573	1:7326573	G	0.027	0.0279	0.977447	CAMTA1	10.1927	0	Within	36.2017	Excitatory Neurons
1	7352585	1:7352585	G	-0.0185	0.2053	-0.0298919	CAMTA1	0.454928	0	Within	1.61578	Microglial Cells
1	7352585	1:7352585	G	-0.0185	0.2053	-0.0658629	CAMTA1	1.00238	0	Within	3.56016	Oligodendrocytes
1	7352585	1:7352585	G	-0.0185	0.2053	-0.176597	CAMTA1	2.68764	0	Within	9.54577	Oligodendrocyte Precursor Cells
1	7352585	1:7352585	G	-0.0185	0.2053	-0.234966	CAMTA1	3.57598	0	Within	12.7009	Astrocytes
1	7352585	1:7352585	G	-0.0185	0.2053	-0.559104	CAMTA1	8.50906	0	Within	30.2218	Inhibitory Neurons
1	7352585	1:7352585	G	-0.0185	0.2053	-0.669732	CAMTA1	10.1927	0	Within	36.2017	Excitatory Neurons
1	7389911	1:7389911	A	0.024	0.02838	0.0387787	CAMTA1	0.454928	0	Within	1.61578	Microglial Cells
1	7389911	1:7389911	A	0.024	0.02838	0.0854438	CAMTA1	1.00238	0	Within	3.56016	Oligodendrocytes
1	7389911	1:7389911	A	0.024	0.02838	0.229098	CAMTA1	2.68764	0	Within	9.54577	Oligodendrocyte Precursor Cells
1	7389911	1:7389911	A	0.024	0.02838	0.304821	CAMTA1	3.57598	0	Within	12.7009	Astrocytes
1	7389911	1:7389911	A	0.024	0.02838	0.725324	CAMTA1	8.50906	0	Within	30.2218	Inhibitory Neurons
1	7389911	1:7389911	A	0.024	0.02838	0.868842	CAMTA1	10.1927	0	Within	36.2017	Excitatory Neurons
1	7411097	1:7411097	T	-0.0111	0.1807	-0.0179352	CAMTA1	0.454928	0	Within	1.61578	Microglial Cells
1	7411097	1:7411097	T	-0.0111	0.1807	-0.0395178	CAMTA1	1.00238	0	Within	3.56016	Oligodendrocytes
1	7411097	1:7411097	T	-0.0111	0.1807	-0.105958	CAMTA1	2.68764	0	Within	9.54577	Oligodendrocyte Precursor Cells
1	7411097	1:7411097	T	-0.0111	0.1807	-0.14098	CAMTA1	3.57598	0	Within	12.7009	Astrocytes
1	7411097	1:7411097	T	-0.0111	0.1807	-0.335462	CAMTA1	8.50906	0	Within	30.2218	Inhibitory Neurons
1	7411097	1:7411097	T	-0.0111	0.1807	-0.401839	CAMTA1	10.1927	0	Within	36.2017	Excitatory Neurons
1	7441763	1:7441763	C	0.0101	0.2251	0.0163194	CAMTA1	0.454928	0	Within	1.61578	Microglial Cells
1	7441763	1:7441763	C	0.0101	0.2251	0.0359576	CAMTA1	1.00238	0	Within	3.56016	Oligodendrocytes
1	7441763	1:7441763	C	0.0101	0.2251	0.0964123	CAMTA1	2.68764	0	Within	9.54577	Oligodendrocyte Precursor Cells
1	7441763	1:7441763	C	0.0101	0.2251	0.128279	CAMTA1	3.57598	0	Within	12.7009	Astrocytes
1	7441763	1:7441763	C	0.0101	0.2251	0.30524	CAMTA1	8.50906	0	Within	30.2218	Inhibitory Neurons
1	7441763	1:7441763	C	0.0101	0.2251	0.365638	CAMTA1	10.1927	0	Within	36.2017	Excitatory Neurons
1	7450002	1:7450002	G	-0.0181	0.05626	-0.0292456	CAMTA1	0.454928	0	Within	1.61578	Microglial Cells
1	7450002	1:7450002	G	-0.0181	0.05626	-0.0644389	CAMTA1	1.00238	0	Within	3.56016	Oligodendrocytes
1	7450002	1:7450002	G	-0.0181	0.05626	-0.172778	CAMTA1	2.68764	0	Within	9.54577	Oligodendrocyte Precursor Cells
1	7450002	1:7450002	G	-0.0181	0.05626	-0.229886	CAMTA1	3.57598	0	Within	12.7009	Astrocytes
1	7450002	1:7450002	G	-0.0181	0.05626	-0.547015	CAMTA1	8.50906	0	Within	30.2218	Inhibitory Neurons
1	7450002	1:7450002	G	-0.0181	0.05626	-0.655251	CAMTA1	10.1927	0	Within	36.2017	Excitatory Neurons
1	7453192	1:7453192	T	0.014	0.1748	0.0226209	CAMTA1	0.454928	0	Within	1.61578	Microglial Cells
1	7453192	1:7453192	T	0.014	0.1748	0.0498422	CAMTA1	1.00238	0	Within	3.56016	Oligodendrocytes
1	7453192	1:7453192	T	0.014	0.1748	0.133641	CAMTA1	2.68764	0	Within	9.54577	Oligodendrocyte Precursor Cells
1	7453192	1:7453192	T	0.014	0.1748	0.177812	CAMTA1	3.57598	0	Within	12.7009	Astrocytes
1	7453192	1:7453192	T	0.014	0.1748	0.423105	CAMTA1	8.50906	0	Within	30.2218	Inhibitory Neurons
1	7453192	1:7453192	T	0.014	0.1748	0.506824	CAMTA1	10.1927	0	Within	36.2017	Excitatory Neurons
1	7453234	1:7453234	T	0.0042	0.6937	0.00678627	CAMTA1	0.454928	0	Within	1.61578	Microglial Cells
1	7453234	1:7453234	T	0.0042	0.6937	0.0149527	CAMTA1	1.00238	0	Within	3.56016	Oligodendrocytes
1	7453234	1:7453234	T	0.0042	0.6937	0.0400922	CAMTA1	2.68764	0	Within	9.54577	Oligodendrocyte Precursor Cells
1	7453234	1:7453234	T	0.0042	0.6937	0.0533437	CAMTA1	3.57598	0	Within	12.7009	Astrocytes
1	7453234	1:7453234	T	0.0042	0.6937	0.126932	CAMTA1	8.50906	0	Within	30.2218	Inhibitory Neurons
1	7453234	1:7453234	T	0.0042	0.6937	0.152047	CAMTA1	10.1927	0	Within	36.2017	Excitatory Neurons
1	7461419	1:7461419	A	0.0333	0.05747	0.0538055	CAMTA1	0.454928	0	Within	1.61578	Microglial Cells
1	7461419	1:7461419	A	0.0333	0.05747	0.118553	CAMTA1	1.00238	0	Within	3.56016	Oligodendrocytes
1	7461419	1:7461419	A	0.0333	0.05747	0.317874	CAMTA1	2.68764	0	Within	9.54577	Oligodendrocyte Precursor Cells
1	7461419	1:7461419	A	0.0333	0.05747	0.422939	CAMTA1	3.57598	0	Within	12.7009	Astrocytes
1	7461419	1:7461419	A	0.0333	0.05747	1.00639	CAMTA1	8.50906	0	Within	30.2218	Inhibitory Neurons
1	7461419	1:7461419	A	0.0333	0.05747	1.20552	CAMTA1	10.1927	0	Within	36.2017	Excitatory Neurons
1	7480150	1:7480150	T	-0.0077	0.3485	-0.0124415	CAMTA1	0.454928	0	Within	1.61578	Microglial Cells
1	7480150	1:7480150	T	-0.0077	0.3485	-0.0274132	CAMTA1	1.00238	0	Within	3.56016	Oligodendrocytes
1	7480150	1:7480150	T	-0.0077	0.3485	-0.0735024	CAMTA1	2.68764	0	Within	9.54577	Oligodendrocyte Precursor Cells
1	7480150	1:7480150	T	-0.0077	0.3485	-0.0977968	CAMTA1	3.57598	0	Within	12.7009	Astrocytes
1	7480150	1:7480150	T	-0.0077	0.3485	-0.232708	CAMTA1	8.50906	0	Within	30.2218	Inhibitory Neurons
1	7480150	1:7480150	T	-0.0077	0.3485	-0.278753	CAMTA1	10.1927	0	Within	36.2017	Excitatory Neurons
1	7497092	1:7497092	G	0.0083	0.5869	0.013411	CAMTA1	0.454928	0	Within	1.61578	Microglial Cells
1	7497092	1:7497092	G	0.0083	0.5869	0.0295493	CAMTA1	1.00238	0	Within	3.56016	Oligodendrocytes
1	7497092	1:7497092	G	0.0083	0.5869	0.0792299	CAMTA1	2.68764	0	Within	9.54577	Oligodendrocyte Precursor Cells
1	7497092	1:7497092	G	0.0083	0.5869	0.105417	CAMTA1	3.57598	0	Within	12.7009	Astrocytes
1	7497092	1:7497092	G	0.0083	0.5869	0.250841	CAMTA1	8.50906	0	Within	30.2218	Inhibitory Neurons
1	7497092	1:7497092	G	0.0083	0.5869	0.300474	CAMTA1	10.1927	0	Within	36.2017	Excitatory Neurons
1	7524754	1:7524754	G	-0.0074	0.3738	-0.0119568	CAMTA1	0.454928	0	Within	1.61578	Microglial Cells
1	7524754	1:7524754	G	-0.0074	0.3738	-0.0263452	CAMTA1	1.00238	0	Within	3.56016	Oligodendrocytes
1	7524754	1:7524754	G	-0.0074	0.3738	-0.0706387	CAMTA1	2.68764	0	Within	9.54577	Oligodendrocyte Precursor Cells
1	7524754	1:7524754	G	-0.0074	0.3738	-0.0939865	CAMTA1	3.57598	0	Within	12.7009	Astrocytes
1	7524754	1:7524754	G	-0.0074	0.3738	-0.223641	CAMTA1	8.50906	0	Within	30.2218	Inhibitory Neurons
1	7524754	1:7524754	G	-0.0074	0.3738	-0.267893	CAMTA1	10.1927	0	Within	36.2017	Excitatory Neurons
1	7538034	1:7538034	T	-0.0169	0.3847	-0.0273067	CAMTA1	0.454928	0	Within	1.61578	Microglial Cells
1	7538034	1:7538034	T	-0.0169	0.3847	-0.0601667	CAMTA1	1.00238	0	Within	3.56016	Oligodendrocytes
1	7538034	1:7538034	T	-0.0169	0.3847	-0.161323	CAMTA1	2.68764	0	Within	9.54577	Oligodendrocyte Precursor Cells
1	7538034	1:7538034	T	-0.0169	0.3847	-0.214645	CAMTA1	3.57598	0	Within	12.7009	Astrocytes
1	7538034	1:7538034	T	-0.0169	0.3847	-0.510749	CAMTA1	8.50906	0	Within	30.2218	Inhibitory Neurons
1	7538034	1:7538034	T	-0.0169	0.3847	-0.611809	CAMTA1	10.1927	0	Within	36.2017	Excitatory Neurons
1	7551546	1:7551546	T	-0.0044	0.596	-0.00710943	CAMTA1	0.454928	0	Within	1.61578	Microglial Cells
1	7551546	1:7551546	T	-0.0044	0.596	-0.0156647	CAMTA1	1.00238	0	Within	3.56016	Oligodendrocytes
1	7551546	1:7551546	T	-0.0044	0.596	-0.0420014	CAMTA1	2.68764	0	Within	9.54577	Oligodendrocyte Precursor Cells
1	7551546	1:7551546	T	-0.0044	0.596	-0.0558839	CAMTA1	3.57598	0	Within	12.7009	Astrocytes
1	7551546	1:7551546	T	-0.0044	0.596	-0.132976	CAMTA1	8.50906	0	Within	30.2218	Inhibitory Neurons
1	7551546	1:7551546	T	-0.0044	0.596	-0.159288	CAMTA1	10.1927	0	Within	36.2017	Excitatory Neurons
1	7556550	1:7556550	C	-0.0052	0.5405	-0.00840205	CAMTA1	0.454928	0	Within	1.61578	Microglial Cells
1	7556550	1:7556550	C	-0.0052	0.5405	-0.0185128	CAMTA1	1.00238	0	Within	3.56016	Oligodendrocytes
1	7556550	1:7556550	C	-0.0052	0.5405	-0.049638	CAMTA1	2.68764	0	Within	9.54577	Oligodendrocyte Precursor Cells
1	7556550	1:7556550	C	-0.0052	0.5405	-0.0660446	CAMTA1	3.57598	0	Within	12.7009	Astrocytes
1	7556550	1:7556550	C	-0.0052	0.5405	-0.157153	CAMTA1	8.50906	0	Within	30.2218	Inhibitory Neurons
1	7556550	1:7556550	C	-0.0052	0.5405	-0.188249	CAMTA1	10.1927	0	Within	36.2017	Excitatory Neurons
1	7557424	1:7557424	A	0.0053	0.6025	0.00856363	CAMTA1	0.454928	0	Within	1.61578	Microglial Cells
1	7557424	1:7557424	A	0.0053	0.6025	0.0188688	CAMTA1	1.00238	0	Within	3.56016	Oligodendrocytes
1	7557424	1:7557424	A	0.0053	0.6025	0.0505926	CAMTA1	2.68764	0	Within	9.54577	Oligodendrocyte Precursor Cells
1	7557424	1:7557424	A	0.0053	0.6025	0.0673147	CAMTA1	3.57598	0	Within	12.7009	Astrocytes
1	7557424	1:7557424	A	0.0053	0.6025	0.160176	CAMTA1	8.50906	0	Within	30.2218	Inhibitory Neurons
1	7557424	1:7557424	A	0.0053	0.6025	0.191869	CAMTA1	10.1927	0	Within	36.2017	Excitatory Neurons
1	7622177	1:7622177	C	0.0074	0.5251	0.0119568	CAMTA1	0.454928	0	Within	1.61578	Microglial Cells
1	7622177	1:7622177	C	0.0074	0.5251	0.0263452	CAMTA1	1.00238	0	Within	3.56016	Oligodendrocytes
1	7622177	1:7622177	C	0.0074	0.5251	0.0706387	CAMTA1	2.68764	0	Within	9.54577	Oligodendrocyte Precursor Cells
1	7622177	1:7622177	C	0.0074	0.5251	0.0939865	CAMTA1	3.57598	0	Within	12.7009	Astrocytes
1	7622177	1:7622177	C	0.0074	0.5251	0.223641	CAMTA1	8.50906	0	Within	30.2218	Inhibitory Neurons
1	7622177	1:7622177	C	0.0074	0.5251	0.267893	CAMTA1	10.1927	0	Within	36.2017	Excitatory Neurons
1	7647227	1:7647227	A	0.0044	0.6335	0.00710943	CAMTA1	0.454928	0	Within	1.61578	Microglial Cells
1	7647227	1:7647227	A	0.0044	0.6335	0.0156647	CAMTA1	1.00238	0	Within	3.56016	Oligodendrocytes
1	7647227	1:7647227	A	0.0044	0.6335	0.0420014	CAMTA1	2.68764	0	Within	9.54577	Oligodendrocyte Precursor Cells
1	7647227	1:7647227	A	0.0044	0.6335	0.0558839	CAMTA1	3.57598	0	Within	12.7009	Astrocytes
1	7647227	1:7647227	A	0.0044	0.6335	0.132976	CAMTA1	8.50906	0	Within	30.2218	Inhibitory Neurons
1	7647227	1:7647227	A	0.0044	0.6335	0.159288	CAMTA1	10.1927	0	Within	36.2017	Excitatory Neurons
1	7676732	1:7676732	A	-0.0187	0.02218	-0.0302151	CAMTA1	0.454928	0	Within	1.61578	Microglial Cells
1	7676732	1:7676732	A	-0.0187	0.02218	-0.066575	CAMTA1	1.00238	0	Within	3.56016	Oligodendrocytes
1	7676732	1:7676732	A	-0.0187	0.02218	-0.178506	CAMTA1	2.68764	0	Within	9.54577	Oligodendrocyte Precursor Cells
1	7676732	1:7676732	A	-0.0187	0.02218	-0.237506	CAMTA1	3.57598	0	Within	12.7009	Astrocytes
1	7676732	1:7676732	A	-0.0187	0.02218	-0.565148	CAMTA1	8.50906	0	Within	30.2218	Inhibitory Neurons
1	7676732	1:7676732	A	-0.0187	0.02218	-0.676972	CAMTA1	10.1927	0	Within	36.2017	Excitatory Neurons
1	7677591	1:7677591	A	-0.015	0.4023	-0.0242367	CAMTA1	0.454928	0	Within	1.61578	Microglial Cells
1	7677591	1:7677591	A	-0.015	0.4023	-0.0534024	CAMTA1	1.00238	0	Within	3.56016	Oligodendrocytes
1	7677591	1:7677591	A	-0.015	0.4023	-0.143187	CAMTA1	2.68764	0	Within	9.54577	Oligodendrocyte Precursor Cells
1	7677591	1:7677591	A	-0.015	0.4023	-0.190513	CAMTA1	3.57598	0	Within	12.7009	Astrocytes
1	7677591	1:7677591	A	-0.015	0.4023	-0.453327	CAMTA1	8.50906	0	Within	30.2218	Inhibitory Neurons
1	7677591	1:7677591	A	-0.015	0.4023	-0.543026	CAMTA1	10.1927	0	Within	36.2017	Excitatory Neurons
1	7699641	1:7699641	G	-0.0176	0.2397	-0.0284377	CAMTA1	0.454928	0	Within	1.61578	Microglial Cells
1	7699641	1:7699641	G	-0.0176	0.2397	-0.0626588	CAMTA1	1.00238	0	Within	3.56016	Oligodendrocytes
1	7699641	1:7699641	G	-0.0176	0.2397	-0.168006	CAMTA1	2.68764	0	Within	9.54577	Oligodendrocyte Precursor Cells
1	7699641	1:7699641	G	-0.0176	0.2397	-0.223535	CAMTA1	3.57598	0	Within	12.7009	Astrocytes
1	7699641	1:7699641	G	-0.0176	0.2397	-0.531904	CAMTA1	8.50906	0	Within	30.2218	Inhibitory Neurons
1	7699641	1:7699641	G	-0.0176	0.2397	-0.637151	CAMTA1	10.1927	0	Within	36.2017	Excitatory Neurons
1	7776148	1:7776148	A	0.0244	0.07259	0.116284	VAMP3	0.0446504	0	Within	4.76573	Microglial Cells
1	7776148	1:7776148	A	0.0244	0.07259	0.171131	VAMP3	0.0657103	0	Within	7.01355	Oligodendrocyte Precursor Cells
1	7776148	1:7776148	A	0.0244	0.07259	0.199328	VAMP3	0.0765373	0	Within	8.16916	Oligodendrocytes
1	7776148	1:7776148	A	0.0244	0.07259	0.238384	VAMP3	0.091534	0	Within	9.76982	Astrocytes
1	7776148	1:7776148	A	0.0244	0.07259	0.537088	VAMP3	0.20623	0	Within	22.0118	Inhibitory Neurons
1	7776148	1:7776148	A	0.0244	0.07259	0.784849	VAMP3	0.301365	0	Within	32.166	Excitatory Neurons
1	7784620	1:7784620	C	0.0107	0.2707	0.0615274	PER3	0.46767	0	Within	5.75022	Oligodendrocytes
1	7784620	1:7784620	C	0.0107	0.2707	0.0732622	PER3	0.556866	0	Within	6.84694	Microglial Cells
1	7784620	1:7784620	C	0.0107	0.2707	0.108245	PER3	0.822767	0	Within	10.1163	Oligodendrocyte Precursor Cells
1	7784620	1:7784620	C	0.0107	0.2707	0.206491	PER3	1.56953	0	Within	19.2982	Inhibitory Neurons
1	7784620	1:7784620	C	0.0107	0.2707	0.223522	PER3	1.69899	0	Within	20.8899	Astrocytes
1	7784620	1:7784620	C	0.0107	0.2707	0.224886	PER3	1.70936	0	Within	21.0174	Excitatory Neurons
1	7801922	1:7801922	T	0.0377	0.008648	0.216783	PER3	0.46767	0	Within	5.75022	Oligodendrocytes
1	7801922	1:7801922	T	0.0377	0.008648	0.25813	PER3	0.556866	0	Within	6.84694	Microglial Cells
1	7801922	1:7801922	T	0.0377	0.008648	0.381385	PER3	0.822767	0	Within	10.1163	Oligodendrocyte Precursor Cells
1	7801922	1:7801922	T	0.0377	0.008648	0.727542	PER3	1.56953	0	Within	19.2982	Inhibitory Neurons
1	7801922	1:7801922	T	0.0377	0.008648	0.787548	PER3	1.69899	0	Within	20.8899	Astrocytes
1	7801922	1:7801922	T	0.0377	0.008648	0.792356	PER3	1.70936	0	Within	21.0174	Excitatory Neurons
1	7828378	1:7828378	T	-0.0105	0.3089	-0.0603773	PER3	0.46767	0	Within	5.75022	Oligodendrocytes
1	7828378	1:7828378	T	-0.0105	0.3089	-0.0718928	PER3	0.556866	0	Within	6.84694	Microglial Cells
1	7828378	1:7828378	T	-0.0105	0.3089	-0.106221	PER3	0.822767	0	Within	10.1163	Oligodendrocyte Precursor Cells
1	7828378	1:7828378	T	-0.0105	0.3089	-0.202631	PER3	1.56953	0	Within	19.2982	Inhibitory Neurons
1	7828378	1:7828378	T	-0.0105	0.3089	-0.219344	PER3	1.69899	0	Within	20.8899	Astrocytes
1	7828378	1:7828378	T	-0.0105	0.3089	-0.220683	PER3	1.70936	0	Within	21.0174	Excitatory Neurons
1	7964532	1:7964532	C	0.0035	0.7511	0.0117487	PARK7	0.0707666	0	Within	3.35678	Microglial Cells
1	7964532	1:7964532	C	0.0035	0.7511	0.0194107	PARK7	0.116917	0	Within	5.54592	Oligodendrocytes
1	7964532	1:7964532	C	0.0035	0.7511	0.022971	PARK7	0.138362	0	Within	6.56313	Oligodendrocyte Precursor Cells
1	7964532	1:7964532	C	0.0035	0.7511	0.0249272	PARK7	0.150145	0	Within	7.12205	Astrocytes
1	7964532	1:7964532	C	0.0035	0.7511	0.0829824	PARK7	0.499831	0	Within	23.7093	Inhibitory Neurons
1	7964532	1:7964532	C	0.0035	0.7511	0.129618	PARK7	0.780731	0	Within	37.0336	Excitatory Neurons
1	8207453	1:8207453	G	0.0179	0.04783	0.110886	LINC01714	0.000131961	0	Within	6.19474	Oligodendrocytes
1	8207453	1:8207453	G	0.0179	0.04783	0.340422	LINC01714	0.000405123	0	Within	19.018	Inhibitory Neurons
1	8207453	1:8207453	G	0.0179	0.04783	1.33869	LINC01714	0.00159313	0	Within	74.7873	Excitatory Neurons
1	8352875	1:8352875	T	0.0089	0.2732	0.0628545	RERE	2.31424	0	Within	7.0623	Microglial Cells
1	8352875	1:8352875	T	0.0089	0.2732	0.0707593	RERE	2.60528	0	Within	7.95048	Astrocytes
1	8352875	1:8352875	T	0.0089	0.2732	0.0753976	RERE	2.77606	0	Within	8.47164	Oligodendrocytes
1	8352875	1:8352875	T	0.0089	0.2732	0.0905792	RERE	3.33503	0	Within	10.1774	Oligodendrocyte Precursor Cells
1	8352875	1:8352875	T	0.0089	0.2732	0.197889	RERE	7.28608	0	Within	22.2348	Inhibitory Neurons
1	8352875	1:8352875	T	0.0089	0.2732	0.301217	RERE	11.0905	0	Within	33.8446	Excitatory Neurons
1	8370752	1:8370752	C	-0.0186	0.2982	-0.131359	RERE	2.31424	0	Within	7.0623	Microglial Cells
1	8370752	1:8370752	C	-0.0186	0.2982	-0.147879	RERE	2.60528	0	Within	7.95048	Astrocytes
1	8370752	1:8370752	C	-0.0186	0.2982	-0.157573	RERE	2.77606	0	Within	8.47164	Oligodendrocytes
1	8370752	1:8370752	C	-0.0186	0.2982	-0.1893	RERE	3.33503	0	Within	10.1774	Oligodendrocyte Precursor Cells
1	8370752	1:8370752	C	-0.0186	0.2982	-0.413567	RERE	7.28608	0	Within	22.2348	Inhibitory Neurons
1	8370752	1:8370752	C	-0.0186	0.2982	-0.629509	RERE	11.0905	0	Within	33.8446	Excitatory Neurons
1	8420956	1:8420956	G	-0.0272	0.0009254	-0.192095	RERE	2.31424	0	Within	7.0623	Microglial Cells
1	8420956	1:8420956	G	-0.0272	0.0009254	-0.216253	RERE	2.60528	0	Within	7.95048	Astrocytes
1	8420956	1:8420956	G	-0.0272	0.0009254	-0.230429	RERE	2.77606	0	Within	8.47164	Oligodendrocytes
1	8420956	1:8420956	G	-0.0272	0.0009254	-0.276826	RERE	3.33503	0	Within	10.1774	Oligodendrocyte Precursor Cells
1	8420956	1:8420956	G	-0.0272	0.0009254	-0.604786	RERE	7.28608	0	Within	22.2348	Inhibitory Neurons
1	8420956	1:8420956	G	-0.0272	0.0009254	-0.920572	RERE	11.0905	0	Within	33.8446	Excitatory Neurons
1	8470437	1:8470437	G	-0.0417	0.003809	-0.294498	RERE	2.31424	0	Within	7.0623	Microglial Cells
1	8470437	1:8470437	G	-0.0417	0.003809	-0.331535	RERE	2.60528	0	Within	7.95048	Astrocytes
1	8470437	1:8470437	G	-0.0417	0.003809	-0.353268	RERE	2.77606	0	Within	8.47164	Oligodendrocytes
1	8470437	1:8470437	G	-0.0417	0.003809	-0.424399	RERE	3.33503	0	Within	10.1774	Oligodendrocyte Precursor Cells
1	8470437	1:8470437	G	-0.0417	0.003809	-0.92719	RERE	7.28608	0	Within	22.2348	Inhibitory Neurons
1	8470437	1:8470437	G	-0.0417	0.003809	-1.41132	RERE	11.0905	0	Within	33.8446	Excitatory Neurons
1	8785351	1:8785351	T	-0.0008	0.9649	-0.00564984	RERE	2.31424	0	Within	7.0623	Microglial Cells
1	8785351	1:8785351	T	-0.0008	0.9649	-0.00636038	RERE	2.60528	0	Within	7.95048	Astrocytes
1	8785351	1:8785351	T	-0.0008	0.9649	-0.00677732	RERE	2.77606	0	Within	8.47164	Oligodendrocytes
1	8785351	1:8785351	T	-0.0008	0.9649	-0.00814195	RERE	3.33503	0	Within	10.1774	Oligodendrocyte Precursor Cells
1	8785351	1:8785351	T	-0.0008	0.9649	-0.0177878	RERE	7.28608	0	Within	22.2348	Inhibitory Neurons
1	8785351	1:8785351	T	-0.0008	0.9649	-0.0270756	RERE	11.0905	0	Within	33.8446	Excitatory Neurons
1	8950510	1:8950510	C	-0.0186	0.09983	-0.0610908	CA6	0.000395883	0	Within	3.28445	Oligodendrocytes
1	8950510	1:8950510	C	-0.0186	0.09983	-0.0714093	CA6	0.000462749	0	Within	3.83921	Oligodendrocyte Precursor Cells
1	8950510	1:8950510	C	-0.0186	0.09983	-0.167491	CA6	0.00108538	0	Within	9.00492	Astrocytes
1	8950510	1:8950510	C	-0.0186	0.09983	-0.340369	CA6	0.00220567	0	Within	18.2994	Inhibitory Neurons
1	8950510	1:8950510	C	-0.0186	0.09983	-0.645976	CA6	0.00418608	0	Within	34.7299	Excitatory Neurons
1	8951663	1:8951663	T	-0.009	0.2897	-0.0295601	CA6	0.000395883	0	Within	3.28445	Oligodendrocytes
1	8951663	1:8951663	T	-0.009	0.2897	-0.0345529	CA6	0.000462749	0	Within	3.83921	Oligodendrocyte Precursor Cells
1	8951663	1:8951663	T	-0.009	0.2897	-0.0810443	CA6	0.00108538	0	Within	9.00492	Astrocytes
1	8951663	1:8951663	T	-0.009	0.2897	-0.164694	CA6	0.00220567	0	Within	18.2994	Inhibitory Neurons
1	8951663	1:8951663	T	-0.009	0.2897	-0.312569	CA6	0.00418608	0	Within	34.7299	Excitatory Neurons
1	8958267	1:8958267	G	-0.0102	0.299	-0.0335014	CA6	0.000395883	0	Within	3.28445	Oligodendrocytes
1	8958267	1:8958267	G	-0.0102	0.299	-0.0391599	CA6	0.000462749	0	Within	3.83921	Oligodendrocyte Precursor Cells
1	8958267	1:8958267	G	-0.0102	0.299	-0.0918502	CA6	0.00108538	0	Within	9.00492	Astrocytes
1	8958267	1:8958267	G	-0.0102	0.299	-0.186654	CA6	0.00220567	0	Within	18.2994	Inhibitory Neurons
1	8958267	1:8958267	G	-0.0102	0.299	-0.354245	CA6	0.00418608	0	Within	34.7299	Excitatory Neurons
1	8970905	1:8970905	T	-0.0089	0.3755	-0.0292316	CA6	0.000395883	0	Within	3.28445	Oligodendrocytes
1	8970905	1:8970905	T	-0.0089	0.3755	-0.034169	CA6	0.000462749	0	Within	3.83921	Oligodendrocyte Precursor Cells
1	8970905	1:8970905	T	-0.0089	0.3755	-0.0801438	CA6	0.00108538	0	Within	9.00492	Astrocytes
1	8970905	1:8970905	T	-0.0089	0.3755	-0.162865	CA6	0.00220567	0	Within	18.2994	Inhibitory Neurons
1	8970905	1:8970905	T	-0.0089	0.3755	-0.309096	CA6	0.00418608	0	Within	34.7299	Excitatory Neurons
1	9007961	1:9007961	T	-0.0084	0.6624	-0.0712192	SLC2A7	0.000361795	0	Within	8.47847	Astrocytes
1	9007961	1:9007961	T	-0.0084	0.6624	-0.0779294	SLC2A7	0.000395883	0	Within	9.27731	Oligodendrocytes
1	9007961	1:9007961	T	-0.0084	0.6624	-0.221523	SLC2A7	0.00112534	0	Within	26.3718	Inhibitory Neurons
1	9007961	1:9007961	T	-0.0084	0.6624	-0.469328	SLC2A7	0.0023842	0	Within	55.8724	Excitatory Neurons
1	9008327	1:9008327	A	0.0062	0.6426	0.0525665	SLC2A7	0.000361795	0	Within	8.47847	Astrocytes
1	9008327	1:9008327	A	0.0062	0.6426	0.0575193	SLC2A7	0.000395883	0	Within	9.27731	Oligodendrocytes
1	9008327	1:9008327	A	0.0062	0.6426	0.163505	SLC2A7	0.00112534	0	Within	26.3718	Inhibitory Neurons
1	9008327	1:9008327	A	0.0062	0.6426	0.346409	SLC2A7	0.0023842	0	Within	55.8724	Excitatory Neurons
1	9009353	1:9009353	A	0.0182	0.08247	0.154308	SLC2A7	0.000361795	0	Within	8.47847	Astrocytes
1	9009353	1:9009353	A	0.0182	0.08247	0.168847	SLC2A7	0.000395883	0	Within	9.27731	Oligodendrocytes
1	9009353	1:9009353	A	0.0182	0.08247	0.479966	SLC2A7	0.00112534	0	Within	26.3718	Inhibitory Neurons
1	9009353	1:9009353	A	0.0182	0.08247	1.01688	SLC2A7	0.0023842	0	Within	55.8724	Excitatory Neurons
1	9067100	1:9067100	A	0.0227	0.006041	0.00654557	SLC2A5	0.00224334	0	Within	0.288351	Oligodendrocytes
1	9067100	1:9067100	A	0.0227	0.006041	0.0390736	SLC2A5	0.0133916	0	Within	1.72131	Inhibitory Neurons
1	9067100	1:9067100	A	0.0227	0.006041	0.0432064	SLC2A5	0.014808	0	Within	1.90337	Oligodendrocyte Precursor Cells
1	9067100	1:9067100	A	0.0227	0.006041	0.0569348	SLC2A5	0.0195131	0	Within	2.50814	Excitatory Neurons
1	9067100	1:9067100	A	0.0227	0.006041	0.0643939	SLC2A5	0.0220695	0	Within	2.83674	Astrocytes
1	9067100	1:9067100	A	0.0227	0.006041	1.99845	SLC2A5	0.68492	0	Within	88.0373	Microglial Cells
1	9074548	1:9074548	A	0.0321	0.06736	0.00925607	SLC2A5	0.00224334	0	Within	0.288351	Oligodendrocytes
1	9074548	1:9074548	A	0.0321	0.06736	0.0552539	SLC2A5	0.0133916	0	Within	1.72131	Inhibitory Neurons
1	9074548	1:9074548	A	0.0321	0.06736	0.061098	SLC2A5	0.014808	0	Within	1.90337	Oligodendrocyte Precursor Cells
1	9074548	1:9074548	A	0.0321	0.06736	0.0805114	SLC2A5	0.0195131	0	Within	2.50814	Excitatory Neurons
1	9074548	1:9074548	A	0.0321	0.06736	0.0910592	SLC2A5	0.0220695	0	Within	2.83674	Astrocytes
1	9074548	1:9074548	A	0.0321	0.06736	2.826	SLC2A5	0.68492	0	Within	88.0373	Microglial Cells
1	9085221	1:9085221	G	-0.0221	0.0522	-0.00637256	SLC2A5	0.00224334	0	Within	0.288351	Oligodendrocytes
1	9085221	1:9085221	G	-0.0221	0.0522	-0.0380409	SLC2A5	0.0133916	0	Within	1.72131	Inhibitory Neurons
1	9085221	1:9085221	G	-0.0221	0.0522	-0.0420644	SLC2A5	0.014808	0	Within	1.90337	Oligodendrocyte Precursor Cells
1	9085221	1:9085221	G	-0.0221	0.0522	-0.05543	SLC2A5	0.0195131	0	Within	2.50814	Excitatory Neurons
1	9085221	1:9085221	G	-0.0221	0.0522	-0.0626919	SLC2A5	0.0220695	0	Within	2.83674	Astrocytes
1	9085221	1:9085221	G	-0.0221	0.0522	-1.94563	SLC2A5	0.68492	0	Within	88.0373	Microglial Cells
1	9264154	1:9264154	T	0.0033	0.7903	0.0223078	H6PD	0.0867734	0	Within	6.75993	Microglial Cells
1	9264154	1:9264154	T	0.0033	0.7903	0.0251381	H6PD	0.0977831	0	Within	7.61762	Oligodendrocytes
1	9264154	1:9264154	T	0.0033	0.7903	0.0375925	H6PD	0.146229	0	Within	11.3917	Oligodendrocyte Precursor Cells
1	9264154	1:9264154	T	0.0033	0.7903	0.0421337	H6PD	0.163893	0	Within	12.7678	Astrocytes
1	9264154	1:9264154	T	0.0033	0.7903	0.0674424	H6PD	0.262339	0	Within	20.4371	Inhibitory Neurons
1	9264154	1:9264154	T	0.0033	0.7903	0.0930638	H6PD	0.362002	0	Within	28.2011	Excitatory Neurons
1	9305486	1:9305486	C	0.0209	0.297	0.018193	SPSB1	0.00336984	0	Within	0.870477	Microglial Cells
1	9305486	1:9305486	C	0.0209	0.297	0.0761764	SPSB1	0.01411	0	Within	3.64481	Astrocytes
1	9305486	1:9305486	C	0.0209	0.297	0.160392	SPSB1	0.029709	0	Within	7.67425	Inhibitory Neurons
1	9305486	1:9305486	C	0.0209	0.297	0.279025	SPSB1	0.0516832	0	Within	13.3505	Excitatory Neurons
1	9305486	1:9305486	C	0.0209	0.297	0.588464	SPSB1	0.109	0	Within	28.1562	Oligodendrocytes
1	9305486	1:9305486	C	0.0209	0.297	0.746983	SPSB1	0.138362	0	Within	35.7408	Oligodendrocyte Precursor Cells
1	9319302	1:9319302	G	-0.0063	0.4955	-0.005484	SPSB1	0.00336984	0	Within	0.870477	Microglial Cells
1	9319302	1:9319302	G	-0.0063	0.4955	-0.0229623	SPSB1	0.01411	0	Within	3.64481	Astrocytes
1	9319302	1:9319302	G	-0.0063	0.4955	-0.0483477	SPSB1	0.029709	0	Within	7.67425	Inhibitory Neurons
1	9319302	1:9319302	G	-0.0063	0.4955	-0.0841081	SPSB1	0.0516832	0	Within	13.3505	Excitatory Neurons
1	9319302	1:9319302	G	-0.0063	0.4955	-0.177384	SPSB1	0.109	0	Within	28.1562	Oligodendrocytes
1	9319302	1:9319302	G	-0.0063	0.4955	-0.225167	SPSB1	0.138362	0	Within	35.7408	Oligodendrocyte Precursor Cells
1	9323045	1:9323045	T	-0.0176	0.1944	-0.0153204	SPSB1	0.00336984	0	Within	0.870477	Microglial Cells
1	9323045	1:9323045	T	-0.0176	0.1944	-0.0641486	SPSB1	0.01411	0	Within	3.64481	Astrocytes
1	9323045	1:9323045	T	-0.0176	0.1944	-0.135067	SPSB1	0.029709	0	Within	7.67425	Inhibitory Neurons
1	9323045	1:9323045	T	-0.0176	0.1944	-0.234969	SPSB1	0.0516832	0	Within	13.3505	Excitatory Neurons
1	9323045	1:9323045	T	-0.0176	0.1944	-0.495548	SPSB1	0.109	0	Within	28.1562	Oligodendrocytes
1	9323045	1:9323045	T	-0.0176	0.1944	-0.629038	SPSB1	0.138362	0	Within	35.7408	Oligodendrocyte Precursor Cells
1	9333023	1:9333023	G	-0.021	0.08145	-0.01828	SPSB1	0.00336984	0	Within	0.870477	Microglial Cells
1	9333023	1:9333023	G	-0.021	0.08145	-0.0765409	SPSB1	0.01411	0	Within	3.64481	Astrocytes
1	9333023	1:9333023	G	-0.021	0.08145	-0.161159	SPSB1	0.029709	0	Within	7.67425	Inhibitory Neurons
1	9333023	1:9333023	G	-0.021	0.08145	-0.28036	SPSB1	0.0516832	0	Within	13.3505	Excitatory Neurons
1	9333023	1:9333023	G	-0.021	0.08145	-0.591279	SPSB1	0.109	0	Within	28.1562	Oligodendrocytes
1	9333023	1:9333023	G	-0.021	0.08145	-0.750557	SPSB1	0.138362	0	Within	35.7408	Oligodendrocyte Precursor Cells
1	9347516	1:9347516	T	0.0135	0.1025	0.0117514	SPSB1	0.00336984	0	Within	0.870477	Microglial Cells
1	9347516	1:9347516	T	0.0135	0.1025	0.0492049	SPSB1	0.01411	0	Within	3.64481	Astrocytes
1	9347516	1:9347516	T	0.0135	0.1025	0.103602	SPSB1	0.029709	0	Within	7.67425	Inhibitory Neurons
1	9347516	1:9347516	T	0.0135	0.1025	0.180232	SPSB1	0.0516832	0	Within	13.3505	Excitatory Neurons
1	9347516	1:9347516	T	0.0135	0.1025	0.380108	SPSB1	0.109	0	Within	28.1562	Oligodendrocytes
1	9347516	1:9347516	T	0.0135	0.1025	0.482501	SPSB1	0.138362	0	Within	35.7408	Oligodendrocyte Precursor Cells
1	9348900	1:9348900	C	-0.025	0.1239	-0.0217619	SPSB1	0.00336984	0	Within	0.870477	Microglial Cells
1	9348900	1:9348900	C	-0.025	0.1239	-0.0911201	SPSB1	0.01411	0	Within	3.64481	Astrocytes
1	9348900	1:9348900	C	-0.025	0.1239	-0.191856	SPSB1	0.029709	0	Within	7.67425	Inhibitory Neurons
1	9348900	1:9348900	C	-0.025	0.1239	-0.333762	SPSB1	0.0516832	0	Within	13.3505	Excitatory Neurons
1	9348900	1:9348900	C	-0.025	0.1239	-0.703904	SPSB1	0.109	0	Within	28.1562	Oligodendrocytes
1	9348900	1:9348900	C	-0.025	0.1239	-0.89352	SPSB1	0.138362	0	Within	35.7408	Oligodendrocyte Precursor Cells
1	9355668	1:9355668	A	-0.0129	0.1887	-0.0112291	SPSB1	0.00336984	0	Within	0.870477	Microglial Cells
1	9355668	1:9355668	A	-0.0129	0.1887	-0.047018	SPSB1	0.01411	0	Within	3.64481	Astrocytes
1	9355668	1:9355668	A	-0.0129	0.1887	-0.0989978	SPSB1	0.029709	0	Within	7.67425	Inhibitory Neurons
1	9355668	1:9355668	A	-0.0129	0.1887	-0.172221	SPSB1	0.0516832	0	Within	13.3505	Excitatory Neurons
1	9355668	1:9355668	A	-0.0129	0.1887	-0.363214	SPSB1	0.109	0	Within	28.1562	Oligodendrocytes
1	9355668	1:9355668	A	-0.0129	0.1887	-0.461056	SPSB1	0.138362	0	Within	35.7408	Oligodendrocyte Precursor Cells
1	9365968	1:9365968	T	-0.0067	0.4471	-0.00583219	SPSB1	0.00336984	0	Within	0.870477	Microglial Cells
1	9365968	1:9365968	T	-0.0067	0.4471	-0.0244202	SPSB1	0.01411	0	Within	3.64481	Astrocytes
1	9365968	1:9365968	T	-0.0067	0.4471	-0.0514174	SPSB1	0.029709	0	Within	7.67425	Inhibitory Neurons
1	9365968	1:9365968	T	-0.0067	0.4471	-0.0894483	SPSB1	0.0516832	0	Within	13.3505	Excitatory Neurons
1	9365968	1:9365968	T	-0.0067	0.4471	-0.188646	SPSB1	0.109	0	Within	28.1562	Oligodendrocytes
1	9365968	1:9365968	T	-0.0067	0.4471	-0.239463	SPSB1	0.138362	0	Within	35.7408	Oligodendrocyte Precursor Cells
1	9367810	1:9367810	A	-0.0064	0.5433	-0.00557105	SPSB1	0.00336984	0	Within	0.870477	Microglial Cells
1	9367810	1:9367810	A	-0.0064	0.5433	-0.0233268	SPSB1	0.01411	0	Within	3.64481	Astrocytes
1	9367810	1:9367810	A	-0.0064	0.5433	-0.0491152	SPSB1	0.029709	0	Within	7.67425	Inhibitory Neurons
1	9367810	1:9367810	A	-0.0064	0.5433	-0.0854432	SPSB1	0.0516832	0	Within	13.3505	Excitatory Neurons
1	9367810	1:9367810	A	-0.0064	0.5433	-0.180199	SPSB1	0.109	0	Within	28.1562	Oligodendrocytes
1	9367810	1:9367810	A	-0.0064	0.5433	-0.228741	SPSB1	0.138362	0	Within	35.7408	Oligodendrocyte Precursor Cells
1	9431760	1:9431760	A	-0.0112	0.2928	-0.0168979	LINC02606	0.00084246	0	Within	1.50874	Microglial Cells
1	9431760	1:9431760	A	-0.0112	0.2928	-0.116109	LINC02606	0.00578871	0	Within	10.3669	Astrocytes
1	9431760	1:9431760	A	-0.0112	0.2928	-0.132342	LINC02606	0.00659805	0	Within	11.8163	Oligodendrocytes
1	9431760	1:9431760	A	-0.0112	0.2928	-0.167071	LINC02606	0.00832948	0	Within	14.917	Oligodendrocyte Precursor Cells
1	9431760	1:9431760	A	-0.0112	0.2928	-0.229781	LINC02606	0.011456	0	Within	20.5162	Inhibitory Neurons
1	9431760	1:9431760	A	-0.0112	0.2928	-0.383235	LINC02606	0.0191065	0	Within	34.2174	Excitatory Neurons
1	9433231	1:9433231	T	0.0206	0.1729	0.03108	LINC02606	0.00084246	0	Within	1.50874	Microglial Cells
1	9433231	1:9433231	T	0.0206	0.1729	0.213557	LINC02606	0.00578871	0	Within	10.3669	Astrocytes
1	9433231	1:9433231	T	0.0206	0.1729	0.243415	LINC02606	0.00659805	0	Within	11.8163	Oligodendrocytes
1	9433231	1:9433231	T	0.0206	0.1729	0.307291	LINC02606	0.00832948	0	Within	14.917	Oligodendrocyte Precursor Cells
1	9433231	1:9433231	T	0.0206	0.1729	0.422633	LINC02606	0.011456	0	Within	20.5162	Inhibitory Neurons
1	9433231	1:9433231	T	0.0206	0.1729	0.704878	LINC02606	0.0191065	0	Within	34.2174	Excitatory Neurons
1	9604696	1:9604696	A	-0.0188	0.1529	-0.0521929	TMEM201	0.0126369	0	Within	2.77622	Microglial Cells
1	9604696	1:9604696	A	-0.0188	0.1529	-0.087204	TMEM201	0.0211138	0	Within	4.63851	Oligodendrocytes
1	9604696	1:9604696	A	-0.0188	0.1529	-0.122531	TMEM201	0.0296671	0	Within	6.51762	Astrocytes
1	9604696	1:9604696	A	-0.0188	0.1529	-0.223615	TMEM201	0.0541416	0	Within	11.8944	Oligodendrocyte Precursor Cells
1	9604696	1:9604696	A	-0.0188	0.1529	-0.547334	TMEM201	0.13252	0	Within	29.1135	Inhibitory Neurons
1	9604696	1:9604696	A	-0.0188	0.1529	-0.657947	TMEM201	0.159302	0	Within	34.9972	Excitatory Neurons
1	9635830	1:9635830	C	-0.0306	0.002718	-0.00935233	PIK3CD	0.00409079	0	Within	0.305632	Oligodendrocytes
1	9635830	1:9635830	C	-0.0306	0.002718	-0.0562449	PIK3CD	0.024602	0	Within	1.83807	Astrocytes
1	9635830	1:9635830	C	-0.0306	0.002718	-0.0909822	PIK3CD	0.0397964	0	Within	2.97327	Oligodendrocyte Precursor Cells
1	9635830	1:9635830	C	-0.0306	0.002718	-0.643563	PIK3CD	0.2815	0	Within	21.0315	Excitatory Neurons
1	9635830	1:9635830	C	-0.0306	0.002718	-0.744706	PIK3CD	0.325741	0	Within	24.3368	Inhibitory Neurons
1	9635830	1:9635830	C	-0.0306	0.002718	-0.999607	PIK3CD	0.437237	0	Within	32.6669	Microglial Cells
1	9644867	1:9644867	G	-0.0293	0.007568	-0.00895501	PIK3CD	0.00409079	0	Within	0.305632	Oligodendrocytes
1	9644867	1:9644867	G	-0.0293	0.007568	-0.0538554	PIK3CD	0.024602	0	Within	1.83807	Astrocytes
1	9644867	1:9644867	G	-0.0293	0.007568	-0.0871169	PIK3CD	0.0397964	0	Within	2.97327	Oligodendrocyte Precursor Cells
1	9644867	1:9644867	G	-0.0293	0.007568	-0.616222	PIK3CD	0.2815	0	Within	21.0315	Excitatory Neurons
1	9644867	1:9644867	G	-0.0293	0.007568	-0.713068	PIK3CD	0.325741	0	Within	24.3368	Inhibitory Neurons
1	9644867	1:9644867	G	-0.0293	0.007568	-0.95714	PIK3CD	0.437237	0	Within	32.6669	Microglial Cells
1	9648613	1:9648613	T	0.0158	0.3216	0.00482898	PIK3CD	0.00409079	0	Within	0.305632	Oligodendrocytes
1	9648613	1:9648613	T	0.0158	0.3216	0.0290415	PIK3CD	0.024602	0	Within	1.83807	Astrocytes
1	9648613	1:9648613	T	0.0158	0.3216	0.0469777	PIK3CD	0.0397964	0	Within	2.97327	Oligodendrocyte Precursor Cells
1	9648613	1:9648613	T	0.0158	0.3216	0.332297	PIK3CD	0.2815	0	Within	21.0315	Excitatory Neurons
1	9648613	1:9648613	T	0.0158	0.3216	0.384522	PIK3CD	0.325741	0	Within	24.3368	Inhibitory Neurons
1	9648613	1:9648613	T	0.0158	0.3216	0.516137	PIK3CD	0.437237	0	Within	32.6669	Microglial Cells
1	9686938	1:9686938	A	-0.0198	0.1899	-0.00605151	PIK3CD	0.00409079	0	Within	0.305632	Oligodendrocytes
1	9686938	1:9686938	A	-0.0198	0.1899	-0.0363938	PIK3CD	0.024602	0	Within	1.83807	Astrocytes
1	9686938	1:9686938	A	-0.0198	0.1899	-0.0588708	PIK3CD	0.0397964	0	Within	2.97327	Oligodendrocyte Precursor Cells
1	9686938	1:9686938	A	-0.0198	0.1899	-0.416423	PIK3CD	0.2815	0	Within	21.0315	Excitatory Neurons
1	9686938	1:9686938	A	-0.0198	0.1899	-0.481869	PIK3CD	0.325741	0	Within	24.3368	Inhibitory Neurons
1	9686938	1:9686938	A	-0.0198	0.1899	-0.646804	PIK3CD	0.437237	0	Within	32.6669	Microglial Cells
1	9727782	1:9727782	T	0.017	0.04103	0.00519574	PIK3CD	0.00409079	0	Within	0.305632	Oligodendrocytes
1	9727782	1:9727782	T	0.017	0.04103	0.0312472	PIK3CD	0.024602	0	Within	1.83807	Astrocytes
1	9727782	1:9727782	T	0.017	0.04103	0.0505456	PIK3CD	0.0397964	0	Within	2.97327	Oligodendrocyte Precursor Cells
1	9727782	1:9727782	T	0.017	0.04103	0.357535	PIK3CD	0.2815	0	Within	21.0315	Excitatory Neurons
1	9727782	1:9727782	T	0.017	0.04103	0.413726	PIK3CD	0.325741	0	Within	24.3368	Inhibitory Neurons
1	9727782	1:9727782	T	0.017	0.04103	0.555337	PIK3CD	0.437237	0	Within	32.6669	Microglial Cells
1	9734247	1:9734247	T	0.0087	0.6352	0.0197094	CLSTN1	0.229876	0	Within	2.26545	Oligodendrocytes
1	9734247	1:9734247	T	0.0087	0.6352	0.0228975	CLSTN1	0.26706	0	Within	2.6319	Microglial Cells
1	9734247	1:9734247	T	0.0087	0.6352	0.0407912	CLSTN1	0.47576	0	Within	4.68865	Astrocytes
1	9734247	1:9734247	T	0.0087	0.6352	0.0620131	CLSTN1	0.723276	0	Within	7.12794	Oligodendrocyte Precursor Cells
1	9734247	1:9734247	T	0.0087	0.6352	0.238501	CLSTN1	2.78171	0	Within	27.4139	Inhibitory Neurons
1	9734247	1:9734247	T	0.0087	0.6352	0.437068	CLSTN1	5.09764	0	Within	50.2377	Excitatory Neurons
1	9866171	1:9866171	C	-0.0245	0.02123	-0.121964	CTNNBIP1	0.0977254	0	Within	4.97812	Microglial Cells
1	9866171	1:9866171	C	-0.0245	0.02123	-0.136529	CTNNBIP1	0.109396	0	Within	5.5726	Oligodendrocytes
1	9866171	1:9866171	C	-0.0245	0.02123	-0.176144	CTNNBIP1	0.141138	0	Within	7.18957	Oligodendrocyte Precursor Cells
1	9866171	1:9866171	C	-0.0245	0.02123	-0.368899	CTNNBIP1	0.295586	0	Within	15.0571	Astrocytes
1	9866171	1:9866171	C	-0.0245	0.02123	-0.502739	CTNNBIP1	0.402827	0	Within	20.5199	Inhibitory Neurons
1	9866171	1:9866171	C	-0.0245	0.02123	-0.916905	CTNNBIP1	0.734684	0	Within	37.4247	Excitatory Neurons
1	10089471	1:10089471	T	-0.0139	0.4289	-0.0496503	UBE4B	0.317607	0	Within	3.57196	Microglial Cells
1	10089471	1:10089471	T	-0.0139	0.4289	-0.0883434	UBE4B	0.565123	0	Within	6.35564	Astrocytes
1	10089471	1:10089471	T	-0.0139	0.4289	-0.110246	UBE4B	0.705229	0	Within	7.93134	Oligodendrocyte Precursor Cells
1	10089471	1:10089471	T	-0.0139	0.4289	-0.14595	UBE4B	0.933624	0	Within	10.5	Oligodendrocytes
1	10089471	1:10089471	T	-0.0139	0.4289	-0.321064	UBE4B	2.05381	0	Within	23.0982	Inhibitory Neurons
1	10089471	1:10089471	T	-0.0139	0.4289	-0.551574	UBE4B	3.52836	0	Within	39.6816	Excitatory Neurons
1	10177902	1:10177902	C	0.0152	0.08754	0.0542938	UBE4B	0.317607	0	Within	3.57196	Microglial Cells
1	10177902	1:10177902	C	0.0152	0.08754	0.0966058	UBE4B	0.565123	0	Within	6.35564	Astrocytes
1	10177902	1:10177902	C	0.0152	0.08754	0.120556	UBE4B	0.705229	0	Within	7.93134	Oligodendrocyte Precursor Cells
1	10177902	1:10177902	C	0.0152	0.08754	0.1596	UBE4B	0.933624	0	Within	10.5	Oligodendrocytes
1	10177902	1:10177902	C	0.0152	0.08754	0.351092	UBE4B	2.05381	0	Within	23.0982	Inhibitory Neurons
1	10177902	1:10177902	C	0.0152	0.08754	0.60316	UBE4B	3.52836	0	Within	39.6816	Excitatory Neurons
1	10439007	1:10439007	C	0.0001	0.9961	0.00010427	CENPS	0.00505476	0	Within	1.0427	Microglial Cells
1	10439007	1:10439007	C	0.0001	0.9961	0.000171492	CENPS	0.00831354	0	Within	1.71492	Oligodendrocytes
1	10439007	1:10439007	C	0.0001	0.9961	0.00039137	CENPS	0.0189727	0	Within	3.9137	Oligodendrocyte Precursor Cells
1	10439007	1:10439007	C	0.0001	0.9961	0.00057466	CENPS	0.0278582	0	Within	5.7466	Astrocytes
1	10439007	1:10439007	C	0.0001	0.9961	0.00300012	CENPS	0.145439	0	Within	30.0012	Inhibitory Neurons
1	10439007	1:10439007	C	0.0001	0.9961	0.00496663	CENPS	0.240771	0	Within	49.6663	Excitatory Neurons
1	10571180	1:10571180	T	-0.0114	0.1738	-0.0454792	PEX14	0.156242	0	Within	3.98941	Oligodendrocytes
1	10571180	1:10571180	T	-0.0114	0.1738	-0.0573827	PEX14	0.197136	0	Within	5.03357	Microglial Cells
1	10571180	1:10571180	T	-0.0114	0.1738	-0.0746227	PEX14	0.256363	0	Within	6.54585	Oligodendrocyte Precursor Cells
1	10571180	1:10571180	T	-0.0114	0.1738	-0.0976243	PEX14	0.335384	0	Within	8.56353	Astrocytes
1	10571180	1:10571180	T	-0.0114	0.1738	-0.300405	PEX14	1.03203	0	Within	26.3513	Inhibitory Neurons
1	10571180	1:10571180	T	-0.0114	0.1738	-0.44247	PEX14	1.52008	0	Within	38.8132	Excitatory Neurons
1	10576817	1:10576817	T	0.0177	0.1584	0.0706125	PEX14	0.156242	0	Within	3.98941	Oligodendrocytes
1	10576817	1:10576817	T	0.0177	0.1584	0.0890943	PEX14	0.197136	0	Within	5.03357	Microglial Cells
1	10576817	1:10576817	T	0.0177	0.1584	0.115862	PEX14	0.256363	0	Within	6.54585	Oligodendrocyte Precursor Cells
1	10576817	1:10576817	T	0.0177	0.1584	0.151575	PEX14	0.335384	0	Within	8.56353	Astrocytes
1	10576817	1:10576817	T	0.0177	0.1584	0.466418	PEX14	1.03203	0	Within	26.3513	Inhibitory Neurons
1	10576817	1:10576817	T	0.0177	0.1584	0.686993	PEX14	1.52008	0	Within	38.8132	Excitatory Neurons
1	10583140	1:10583140	A	-0.0224	0.08376	-0.0893627	PEX14	0.156242	0	Within	3.98941	Oligodendrocytes
1	10583140	1:10583140	A	-0.0224	0.08376	-0.112752	PEX14	0.197136	0	Within	5.03357	Microglial Cells
1	10583140	1:10583140	A	-0.0224	0.08376	-0.146627	PEX14	0.256363	0	Within	6.54585	Oligodendrocyte Precursor Cells
1	10583140	1:10583140	A	-0.0224	0.08376	-0.191823	PEX14	0.335384	0	Within	8.56353	Astrocytes
1	10583140	1:10583140	A	-0.0224	0.08376	-0.59027	PEX14	1.03203	0	Within	26.3513	Inhibitory Neurons
1	10583140	1:10583140	A	-0.0224	0.08376	-0.869415	PEX14	1.52008	0	Within	38.8132	Excitatory Neurons
1	10594631	1:10594631	C	-0.0136	0.1849	-0.0542559	PEX14	0.156242	0	Within	3.98941	Oligodendrocytes
1	10594631	1:10594631	C	-0.0136	0.1849	-0.0684566	PEX14	0.197136	0	Within	5.03357	Microglial Cells
1	10594631	1:10594631	C	-0.0136	0.1849	-0.0890236	PEX14	0.256363	0	Within	6.54585	Oligodendrocyte Precursor Cells
1	10594631	1:10594631	C	-0.0136	0.1849	-0.116464	PEX14	0.335384	0	Within	8.56353	Astrocytes
1	10594631	1:10594631	C	-0.0136	0.1849	-0.358378	PEX14	1.03203	0	Within	26.3513	Inhibitory Neurons
1	10594631	1:10594631	C	-0.0136	0.1849	-0.527859	PEX14	1.52008	0	Within	38.8132	Excitatory Neurons
1	10606460	1:10606460	G	0.0277	0.0546	0.110507	PEX14	0.156242	0	Within	3.98941	Oligodendrocytes
1	10606460	1:10606460	G	0.0277	0.0546	0.13943	PEX14	0.197136	0	Within	5.03357	Microglial Cells
1	10606460	1:10606460	G	0.0277	0.0546	0.18132	PEX14	0.256363	0	Within	6.54585	Oligodendrocyte Precursor Cells
1	10606460	1:10606460	G	0.0277	0.0546	0.23721	PEX14	0.335384	0	Within	8.56353	Astrocytes
1	10606460	1:10606460	G	0.0277	0.0546	0.729932	PEX14	1.03203	0	Within	26.3513	Inhibitory Neurons
1	10606460	1:10606460	G	0.0277	0.0546	1.07512	PEX14	1.52008	0	Within	38.8132	Excitatory Neurons
1	10637335	1:10637335	T	0.0032	0.8225	0.00413724	CASZ1	0.00252738	0	Within	1.29289	Microglial Cells
1	10637335	1:10637335	T	0.0032	0.8225	0.00453633	CASZ1	0.00277118	0	Within	1.4176	Oligodendrocytes
1	10637335	1:10637335	T	0.0032	0.8225	0.00454503	CASZ1	0.00277649	0	Within	1.42032	Oligodendrocyte Precursor Cells
1	10637335	1:10637335	T	0.0032	0.8225	0.00829145	CASZ1	0.00506512	0	Within	2.59108	Astrocytes
1	10637335	1:10637335	T	0.0032	0.8225	0.0316849	CASZ1	0.0193559	0	Within	9.90154	Inhibitory Neurons
1	10637335	1:10637335	T	0.0032	0.8225	0.197912	CASZ1	0.120902	0	Within	61.8476	Excitatory Neurons
1	10644631	1:10644631	T	0.0161	0.175	0.0208155	CASZ1	0.00252738	0	Within	1.29289	Microglial Cells
1	10644631	1:10644631	T	0.0161	0.175	0.0228234	CASZ1	0.00277118	0	Within	1.4176	Oligodendrocytes
1	10644631	1:10644631	T	0.0161	0.175	0.0228672	CASZ1	0.00277649	0	Within	1.42032	Oligodendrocyte Precursor Cells
1	10644631	1:10644631	T	0.0161	0.175	0.0417163	CASZ1	0.00506512	0	Within	2.59108	Astrocytes
1	10644631	1:10644631	T	0.0161	0.175	0.159415	CASZ1	0.0193559	0	Within	9.90154	Inhibitory Neurons
1	10644631	1:10644631	T	0.0161	0.175	0.995747	CASZ1	0.120902	0	Within	61.8476	Excitatory Neurons
1	10661345	1:10661345	A	0.0304	0.06354	0.0393038	CASZ1	0.00252738	0	Within	1.29289	Microglial Cells
1	10661345	1:10661345	A	0.0304	0.06354	0.0430952	CASZ1	0.00277118	0	Within	1.4176	Oligodendrocytes
1	10661345	1:10661345	A	0.0304	0.06354	0.0431778	CASZ1	0.00277649	0	Within	1.42032	Oligodendrocyte Precursor Cells
1	10661345	1:10661345	A	0.0304	0.06354	0.0787687	CASZ1	0.00506512	0	Within	2.59108	Astrocytes
1	10661345	1:10661345	A	0.0304	0.06354	0.301007	CASZ1	0.0193559	0	Within	9.90154	Inhibitory Neurons
1	10661345	1:10661345	A	0.0304	0.06354	1.88017	CASZ1	0.120902	0	Within	61.8476	Excitatory Neurons
1	10699684	1:10699684	T	-0.0355	0.0635	-0.0458975	CASZ1	0.00252738	0	Within	1.29289	Microglial Cells
1	10699684	1:10699684	T	-0.0355	0.0635	-0.050325	CASZ1	0.00277118	0	Within	1.4176	Oligodendrocytes
1	10699684	1:10699684	T	-0.0355	0.0635	-0.0504214	CASZ1	0.00277649	0	Within	1.42032	Oligodendrocyte Precursor Cells
1	10699684	1:10699684	T	-0.0355	0.0635	-0.0919832	CASZ1	0.00506512	0	Within	2.59108	Astrocytes
1	10699684	1:10699684	T	-0.0355	0.0635	-0.351505	CASZ1	0.0193559	0	Within	9.90154	Inhibitory Neurons
1	10699684	1:10699684	T	-0.0355	0.0635	-2.19559	CASZ1	0.120902	0	Within	61.8476	Excitatory Neurons
1	10702375	1:10702375	T	-0.0061	0.5018	-0.00788662	CASZ1	0.00252738	0	Within	1.29289	Microglial Cells
1	10702375	1:10702375	T	-0.0061	0.5018	-0.00864739	CASZ1	0.00277118	0	Within	1.4176	Oligodendrocytes
1	10702375	1:10702375	T	-0.0061	0.5018	-0.00866396	CASZ1	0.00277649	0	Within	1.42032	Oligodendrocyte Precursor Cells
1	10702375	1:10702375	T	-0.0061	0.5018	-0.0158056	CASZ1	0.00506512	0	Within	2.59108	Astrocytes
1	10702375	1:10702375	T	-0.0061	0.5018	-0.0603994	CASZ1	0.0193559	0	Within	9.90154	Inhibitory Neurons
1	10702375	1:10702375	T	-0.0061	0.5018	-0.377271	CASZ1	0.120902	0	Within	61.8476	Excitatory Neurons
1	10727481	1:10727481	T	0.0166	0.05218	0.0214619	CASZ1	0.00252738	0	Within	1.29289	Microglial Cells
1	10727481	1:10727481	T	0.0166	0.05218	0.0235322	CASZ1	0.00277118	0	Within	1.4176	Oligodendrocytes
1	10727481	1:10727481	T	0.0166	0.05218	0.0235773	CASZ1	0.00277649	0	Within	1.42032	Oligodendrocyte Precursor Cells
1	10727481	1:10727481	T	0.0166	0.05218	0.0430119	CASZ1	0.00506512	0	Within	2.59108	Astrocytes
1	10727481	1:10727481	T	0.0166	0.05218	0.164366	CASZ1	0.0193559	0	Within	9.90154	Inhibitory Neurons
1	10727481	1:10727481	T	0.0166	0.05218	1.02667	CASZ1	0.120902	0	Within	61.8476	Excitatory Neurons
1	10743300	1:10743300	G	0.0141	0.2205	0.0182297	CASZ1	0.00252738	0	Within	1.29289	Microglial Cells
1	10743300	1:10743300	G	0.0141	0.2205	0.0199882	CASZ1	0.00277118	0	Within	1.4176	Oligodendrocytes
1	10743300	1:10743300	G	0.0141	0.2205	0.0200265	CASZ1	0.00277649	0	Within	1.42032	Oligodendrocyte Precursor Cells
1	10743300	1:10743300	G	0.0141	0.2205	0.0365342	CASZ1	0.00506512	0	Within	2.59108	Astrocytes
1	10743300	1:10743300	G	0.0141	0.2205	0.139612	CASZ1	0.0193559	0	Within	9.90154	Inhibitory Neurons
1	10743300	1:10743300	G	0.0141	0.2205	0.872052	CASZ1	0.120902	0	Within	61.8476	Excitatory Neurons
1	10743393	1:10743393	C	0.0052	0.636	0.00672302	CASZ1	0.00252738	0	Within	1.29289	Microglial Cells
1	10743393	1:10743393	C	0.0052	0.636	0.00737154	CASZ1	0.00277118	0	Within	1.4176	Oligodendrocytes
1	10743393	1:10743393	C	0.0052	0.636	0.00738567	CASZ1	0.00277649	0	Within	1.42032	Oligodendrocyte Precursor Cells
1	10743393	1:10743393	C	0.0052	0.636	0.0134736	CASZ1	0.00506512	0	Within	2.59108	Astrocytes
1	10743393	1:10743393	C	0.0052	0.636	0.051488	CASZ1	0.0193559	0	Within	9.90154	Inhibitory Neurons
1	10743393	1:10743393	C	0.0052	0.636	0.321608	CASZ1	0.120902	0	Within	61.8476	Excitatory Neurons
1	10748530	1:10748530	G	-0.019	0.04261	-0.0245649	CASZ1	0.00252738	0	Within	1.29289	Microglial Cells
1	10748530	1:10748530	G	-0.019	0.04261	-0.0269345	CASZ1	0.00277118	0	Within	1.4176	Oligodendrocytes
1	10748530	1:10748530	G	-0.019	0.04261	-0.0269861	CASZ1	0.00277649	0	Within	1.42032	Oligodendrocyte Precursor Cells
1	10748530	1:10748530	G	-0.019	0.04261	-0.0492305	CASZ1	0.00506512	0	Within	2.59108	Astrocytes
1	10748530	1:10748530	G	-0.019	0.04261	-0.188129	CASZ1	0.0193559	0	Within	9.90154	Inhibitory Neurons
1	10748530	1:10748530	G	-0.019	0.04261	-1.17511	CASZ1	0.120902	0	Within	61.8476	Excitatory Neurons
1	10764778	1:10764778	C	-0.0105	0.2652	-0.0135753	CASZ1	0.00252738	0	Within	1.29289	Microglial Cells
1	10764778	1:10764778	C	-0.0105	0.2652	-0.0148848	CASZ1	0.00277118	0	Within	1.4176	Oligodendrocytes
1	10764778	1:10764778	C	-0.0105	0.2652	-0.0149134	CASZ1	0.00277649	0	Within	1.42032	Oligodendrocyte Precursor Cells
1	10764778	1:10764778	C	-0.0105	0.2652	-0.0272063	CASZ1	0.00506512	0	Within	2.59108	Astrocytes
1	10764778	1:10764778	C	-0.0105	0.2652	-0.103966	CASZ1	0.0193559	0	Within	9.90154	Inhibitory Neurons
1	10764778	1:10764778	C	-0.0105	0.2652	-0.6494	CASZ1	0.120902	0	Within	61.8476	Excitatory Neurons
1	10788599	1:10788599	C	0.0031	0.8261	0.00400795	CASZ1	0.00252738	0	Within	1.29289	Microglial Cells
1	10788599	1:10788599	C	0.0031	0.8261	0.00439457	CASZ1	0.00277118	0	Within	1.4176	Oligodendrocytes
1	10788599	1:10788599	C	0.0031	0.8261	0.004403	CASZ1	0.00277649	0	Within	1.42032	Oligodendrocyte Precursor Cells
1	10788599	1:10788599	C	0.0031	0.8261	0.00803234	CASZ1	0.00506512	0	Within	2.59108	Astrocytes
1	10788599	1:10788599	C	0.0031	0.8261	0.0306948	CASZ1	0.0193559	0	Within	9.90154	Inhibitory Neurons
1	10788599	1:10788599	C	0.0031	0.8261	0.191728	CASZ1	0.120902	0	Within	61.8476	Excitatory Neurons
1	10955108	1:10955108	G	-0.0007	0.9504	-0.00142566	C1orf127	0.000361795	0	Within	2.03665	Astrocytes
1	10955108	1:10955108	G	-0.0007	0.9504	-0.00311996	C1orf127	0.000791766	0	Within	4.45709	Oligodendrocytes
1	10955108	1:10955108	G	-0.0007	0.9504	-0.00995917	C1orf127	0.00252738	0	Within	14.2274	Microglial Cells
1	10955108	1:10955108	G	-0.0007	0.9504	-0.0109408	C1orf127	0.00277649	0	Within	15.6297	Oligodendrocyte Precursor Cells
1	10955108	1:10955108	G	-0.0007	0.9504	-0.0151099	C1orf127	0.00383449	0	Within	21.5855	Excitatory Neurons
1	10955108	1:10955108	G	-0.0007	0.9504	-0.0294445	C1orf127	0.00747226	0	Within	42.0636	Inhibitory Neurons
1	10969421	1:10969421	T	0.0007	0.9444	0.00142566	C1orf127	0.000361795	0	Within	2.03665	Astrocytes
1	10969421	1:10969421	T	0.0007	0.9444	0.00311996	C1orf127	0.000791766	0	Within	4.45709	Oligodendrocytes
1	10969421	1:10969421	T	0.0007	0.9444	0.00995917	C1orf127	0.00252738	0	Within	14.2274	Microglial Cells
1	10969421	1:10969421	T	0.0007	0.9444	0.0109408	C1orf127	0.00277649	0	Within	15.6297	Oligodendrocyte Precursor Cells
1	10969421	1:10969421	T	0.0007	0.9444	0.0151099	C1orf127	0.00383449	0	Within	21.5855	Excitatory Neurons
1	10969421	1:10969421	T	0.0007	0.9444	0.0294445	C1orf127	0.00747226	0	Within	42.0636	Inhibitory Neurons
1	11030859	1:11030859	A	-0.0133	0.1981	-0.0456428	MASP2	0.00252738	0	Within	3.43179	Microglial Cells
1	11030859	1:11030859	A	-0.0133	0.1981	-0.0881757	MASP2	0.00488256	0	Within	6.62975	Oligodendrocytes
1	11030859	1:11030859	A	-0.0133	0.1981	-0.150277	MASP2	0.00832127	0	Within	11.299	Astrocytes
1	11030859	1:11030859	A	-0.0133	0.1981	-0.175496	MASP2	0.00971772	0	Within	13.1952	Oligodendrocyte Precursor Cells
1	11030859	1:11030859	A	-0.0133	0.1981	-0.284114	MASP2	0.0157323	0	Within	21.362	Inhibitory Neurons
1	11030859	1:11030859	A	-0.0133	0.1981	-0.474818	MASP2	0.0262921	0	Within	35.7006	Excitatory Neurons
1	11524107	1:11524107	G	-0.019	0.06323	-0.00876671	DISP3	0.0030351	0	Within	0.461406	Oligodendrocytes
1	11524107	1:11524107	G	-0.019	0.06323	-0.161731	DISP3	0.0559926	0	Within	8.51218	Oligodendrocyte Precursor Cells
1	11524107	1:11524107	G	-0.019	0.06323	-0.4619	DISP3	0.159913	0	Within	24.3105	Astrocytes
1	11524107	1:11524107	G	-0.019	0.06323	-0.517606	DISP3	0.179199	0	Within	27.2424	Inhibitory Neurons
1	11524107	1:11524107	G	-0.019	0.06323	-0.701165	DISP3	0.242749	0	Within	36.9034	Excitatory Neurons
1	11524107	1:11524107	G	-0.019	0.06323	-0.0024334	DISP3	0.00084246	0	Within	0.128074	Microglial Cells
1	11535274	1:11535274	A	0.0105	0.3655	0.00484476	DISP3	0.0030351	0	Within	0.461406	Oligodendrocytes
1	11535274	1:11535274	A	0.0105	0.3655	0.0893778	DISP3	0.0559926	0	Within	8.51218	Oligodendrocyte Precursor Cells
1	11535274	1:11535274	A	0.0105	0.3655	0.25526	DISP3	0.159913	0	Within	24.3105	Astrocytes
1	11535274	1:11535274	A	0.0105	0.3655	0.286046	DISP3	0.179199	0	Within	27.2424	Inhibitory Neurons
1	11535274	1:11535274	A	0.0105	0.3655	0.387486	DISP3	0.242749	0	Within	36.9034	Excitatory Neurons
1	11535274	1:11535274	A	0.0105	0.3655	0.00134477	DISP3	0.00084246	0	Within	0.128074	Microglial Cells
1	11643786	1:11643786	G	0.0068	0.5635	0.00706507	FBXO2	0.0168492	0	Within	1.03898	Microglial Cells
1	11643786	1:11643786	G	0.0068	0.5635	0.0144972	FBXO2	0.0345738	0	Within	2.13194	Oligodendrocytes
1	11643786	1:11643786	G	0.0068	0.5635	0.0211499	FBXO2	0.0504396	0	Within	3.11028	Oligodendrocyte Precursor Cells
1	11643786	1:11643786	G	0.0068	0.5635	0.15489	FBXO2	0.369392	0	Within	22.778	Astrocytes
1	11643786	1:11643786	G	0.0068	0.5635	0.158123	FBXO2	0.377102	0	Within	23.2534	Inhibitory Neurons
1	11643786	1:11643786	G	0.0068	0.5635	0.294715	FBXO2	0.702854	0	Within	43.3405	Excitatory Neurons
1	11661797	1:11661797	T	0.0149	0.07309	0.0199345	FBXO44	0.0395956	0	Within	1.33789	Microglial Cells
1	11661797	1:11661797	T	0.0149	0.07309	0.0341482	FBXO44	0.0678279	0	Within	2.29182	Oligodendrocytes
1	11661797	1:11661797	T	0.0149	0.07309	0.0652322	FBXO44	0.12957	0	Within	4.378	Oligodendrocyte Precursor Cells
1	11661797	1:11661797	T	0.0149	0.07309	0.112384	FBXO44	0.223227	0	Within	7.54258	Astrocytes
1	11661797	1:11661797	T	0.0149	0.07309	0.450514	FBXO44	0.894848	0	Within	30.2358	Inhibitory Neurons
1	11661797	1:11661797	T	0.0149	0.07309	0.752945	FBXO44	1.49556	0	Within	50.5332	Excitatory Neurons
1	11675188	1:11675188	C	-0.0165	0.4141	-0.0327879	MAD2L2	0.00589722	0	Within	1.98715	Microglial Cells
1	11675188	1:11675188	C	-0.0165	0.4141	-0.154889	MAD2L2	0.0278582	0	Within	9.38719	Astrocytes
1	11675188	1:11675188	C	-0.0165	0.4141	-0.181221	MAD2L2	0.0325944	0	Within	10.9831	Oligodendrocytes
1	11675188	1:11675188	C	-0.0165	0.4141	-0.213545	MAD2L2	0.0384081	0	Within	12.9421	Oligodendrocyte Precursor Cells
1	11675188	1:11675188	C	-0.0165	0.4141	-0.342371	MAD2L2	0.0615786	0	Within	20.7497	Inhibitory Neurons
1	11675188	1:11675188	C	-0.0165	0.4141	-0.525898	MAD2L2	0.0945878	0	Within	31.8726	Excitatory Neurons
1	11678749	1:11678749	C	-0.0149	0.22	-0.0296085	MAD2L2	0.00589722	0	Within	1.98715	Microglial Cells
1	11678749	1:11678749	C	-0.0149	0.22	-0.139869	MAD2L2	0.0278582	0	Within	9.38719	Astrocytes
1	11678749	1:11678749	C	-0.0149	0.22	-0.163648	MAD2L2	0.0325944	0	Within	10.9831	Oligodendrocytes
1	11678749	1:11678749	C	-0.0149	0.22	-0.192838	MAD2L2	0.0384081	0	Within	12.9421	Oligodendrocyte Precursor Cells
1	11678749	1:11678749	C	-0.0149	0.22	-0.309171	MAD2L2	0.0615786	0	Within	20.7497	Inhibitory Neurons
1	11678749	1:11678749	C	-0.0149	0.22	-0.474902	MAD2L2	0.0945878	0	Within	31.8726	Excitatory Neurons
1	11694111	1:11694111	T	0.0082	0.3999	0.0159992	DRAXIN	0.00168492	0	Within	1.95113	Microglial Cells
1	11694111	1:11694111	T	0.0082	0.3999	0.0225547	DRAXIN	0.0023753	0	Within	2.75058	Oligodendrocytes
1	11694111	1:11694111	T	0.0082	0.3999	0.0480961	DRAXIN	0.00506512	0	Within	5.86538	Astrocytes
1	11694111	1:11694111	T	0.0082	0.3999	0.145004	DRAXIN	0.0152707	0	Within	17.6834	Oligodendrocyte Precursor Cells
1	11694111	1:11694111	T	0.0082	0.3999	0.270562	DRAXIN	0.0284936	0	Within	32.9954	Inhibitory Neurons
1	11694111	1:11694111	T	0.0082	0.3999	0.317784	DRAXIN	0.0334666	0	Within	38.7541	Excitatory Neurons
1	11714899	1:11714899	T	-0.0023	0.7912	-0.00448759	DRAXIN	0.00168492	0	Within	1.95113	Microglial Cells
1	11714899	1:11714899	T	-0.0023	0.7912	-0.00632633	DRAXIN	0.0023753	0	Within	2.75058	Oligodendrocytes
1	11714899	1:11714899	T	-0.0023	0.7912	-0.0134904	DRAXIN	0.00506512	0	Within	5.86538	Astrocytes
1	11714899	1:11714899	T	-0.0023	0.7912	-0.0406718	DRAXIN	0.0152707	0	Within	17.6834	Oligodendrocyte Precursor Cells
1	11714899	1:11714899	T	-0.0023	0.7912	-0.0758894	DRAXIN	0.0284936	0	Within	32.9954	Inhibitory Neurons
1	11714899	1:11714899	T	-0.0023	0.7912	-0.0891345	DRAXIN	0.0334666	0	Within	38.7541	Excitatory Neurons
1	11719705	1:11719705	T	0.0059	0.5058	0.0115116	DRAXIN	0.00168492	0	Within	1.95113	Microglial Cells
1	11719705	1:11719705	T	0.0059	0.5058	0.0162284	DRAXIN	0.0023753	0	Within	2.75058	Oligodendrocytes
1	11719705	1:11719705	T	0.0059	0.5058	0.0346057	DRAXIN	0.00506512	0	Within	5.86538	Astrocytes
1	11719705	1:11719705	T	0.0059	0.5058	0.104332	DRAXIN	0.0152707	0	Within	17.6834	Oligodendrocyte Precursor Cells
1	11719705	1:11719705	T	0.0059	0.5058	0.194673	DRAXIN	0.0284936	0	Within	32.9954	Inhibitory Neurons
1	11719705	1:11719705	T	0.0059	0.5058	0.228649	DRAXIN	0.0334666	0	Within	38.7541	Excitatory Neurons
1	11741585	1:11741585	A	-0.0045	0.5949	-0.00642128	AGTRAP	0.00400621	0	Within	1.42695	Inhibitory Neurons
1	11741585	1:11741585	A	-0.0045	0.5949	-0.0228759	AGTRAP	0.0142722	0	Within	5.08354	Excitatory Neurons
1	11741585	1:11741585	A	-0.0045	0.5949	-0.0378605	AGTRAP	0.023621	0	Within	8.41344	Oligodendrocytes
1	11741585	1:11741585	A	-0.0045	0.5949	-0.0445606	AGTRAP	0.0278012	0	Within	9.90235	Microglial Cells
1	11741585	1:11741585	A	-0.0045	0.5949	-0.06082	AGTRAP	0.0379454	0	Within	13.5156	Oligodendrocyte Precursor Cells
1	11741585	1:11741585	A	-0.0045	0.5949	-0.0951028	AGTRAP	0.0593343	0	Within	21.134	Astrocytes
1	11763099	1:11763099	G	-0.0008	0.9349	-0.00309694	C1orf167	0.000723589	0	Within	3.87117	Astrocytes
1	11763099	1:11763099	G	-0.0008	0.9349	-0.00338873	C1orf167	0.000791766	0	Within	4.23592	Oligodendrocytes
1	11763099	1:11763099	G	-0.0008	0.9349	-0.00990275	C1orf167	0.00231374	0	Within	12.3784	Oligodendrocyte Precursor Cells
1	11763099	1:11763099	G	-0.0008	0.9349	-0.0166648	C1orf167	0.00389368	0	Within	20.831	Inhibitory Neurons
1	11763099	1:11763099	G	-0.0008	0.9349	-0.0310361	C1orf167	0.00725147	0	Within	38.7951	Excitatory Neurons
1	11791870	1:11791870	T	0.0084	0.6916	0.0272545	MTHFR	0.0482977	0	Within	3.24458	Oligodendrocytes
1	11791870	1:11791870	T	0.0084	0.6916	0.0381781	MTHFR	0.0676556	0	Within	4.54502	Astrocytes
1	11791870	1:11791870	T	0.0084	0.6916	0.0470034	MTHFR	0.0832948	0	Within	5.59564	Oligodendrocyte Precursor Cells
1	11791870	1:11791870	T	0.0084	0.6916	0.0855722	MTHFR	0.151643	0	Within	10.1872	Microglial Cells
1	11791870	1:11791870	T	0.0084	0.6916	0.20147	MTHFR	0.357025	0	Within	23.9845	Inhibitory Neurons
1	11791870	1:11791870	T	0.0084	0.6916	0.325377	MTHFR	0.576602	0	Within	38.7354	Excitatory Neurons
1	11797353	1:11797353	G	0.0315	0.0008283	0.102204	MTHFR	0.0482977	0	Within	3.24458	Oligodendrocytes
1	11797353	1:11797353	G	0.0315	0.0008283	0.143168	MTHFR	0.0676556	0	Within	4.54502	Astrocytes
1	11797353	1:11797353	G	0.0315	0.0008283	0.176263	MTHFR	0.0832948	0	Within	5.59564	Oligodendrocyte Precursor Cells
1	11797353	1:11797353	G	0.0315	0.0008283	0.320896	MTHFR	0.151643	0	Within	10.1872	Microglial Cells
1	11797353	1:11797353	G	0.0315	0.0008283	0.755512	MTHFR	0.357025	0	Within	23.9845	Inhibitory Neurons
1	11797353	1:11797353	G	0.0315	0.0008283	1.22016	MTHFR	0.576602	0	Within	38.7354	Excitatory Neurons
1	11812263	1:11812263	G	0.0265	0.04858	0.135988	CLCN6	0.0993666	0	Within	5.13164	Oligodendrocytes
1	11812263	1:11812263	G	0.0265	0.04858	0.153342	CLCN6	0.112047	0	Within	5.78651	Microglial Cells
1	11812263	1:11812263	G	0.0265	0.04858	0.22482	CLCN6	0.164276	0	Within	8.48377	Oligodendrocyte Precursor Cells
1	11812263	1:11812263	G	0.0265	0.04858	0.258955	CLCN6	0.189219	0	Within	9.7719	Astrocytes
1	11812263	1:11812263	G	0.0265	0.04858	0.696058	CLCN6	0.508609	0	Within	26.2663	Inhibitory Neurons
1	11812263	1:11812263	G	0.0265	0.04858	0.897943	CLCN6	0.656126	0	Within	33.8846	Excitatory Neurons
1	11823285	1:11823285	C	-0.0006	0.9737	-0.00307898	CLCN6	0.0993666	0	Within	5.13164	Oligodendrocytes
1	11823285	1:11823285	C	-0.0006	0.9737	-0.0034719	CLCN6	0.112047	0	Within	5.78651	Microglial Cells
1	11823285	1:11823285	C	-0.0006	0.9737	-0.00509026	CLCN6	0.164276	0	Within	8.48377	Oligodendrocyte Precursor Cells
1	11823285	1:11823285	C	-0.0006	0.9737	-0.00586314	CLCN6	0.189219	0	Within	9.7719	Astrocytes
1	11823285	1:11823285	C	-0.0006	0.9737	-0.0157598	CLCN6	0.508609	0	Within	26.2663	Inhibitory Neurons
1	11823285	1:11823285	C	-0.0006	0.9737	-0.0203308	CLCN6	0.656126	0	Within	33.8846	Excitatory Neurons
1	11846011	1:11846011	G	-0.0215	0.06114	-0.11033	CLCN6	0.0993666	0	Within	5.13164	Oligodendrocytes
1	11846011	1:11846011	G	-0.0215	0.06114	-0.12441	CLCN6	0.112047	0	Within	5.78651	Microglial Cells
1	11846011	1:11846011	G	-0.0215	0.06114	-0.182401	CLCN6	0.164276	0	Within	8.48377	Oligodendrocyte Precursor Cells
1	11846011	1:11846011	G	-0.0215	0.06114	-0.210096	CLCN6	0.189219	0	Within	9.7719	Astrocytes
1	11846011	1:11846011	G	-0.0215	0.06114	-0.564726	CLCN6	0.508609	0	Within	26.2663	Inhibitory Neurons
1	11846011	1:11846011	G	-0.0215	0.06114	-0.72852	CLCN6	0.656126	0	Within	33.8846	Excitatory Neurons
1	11935119	1:11935119	G	-0.008	0.3473	-0.0264263	PLOD1	0.0227464	0	Within	3.30329	Microglial Cells
1	11935119	1:11935119	G	-0.008	0.3473	-0.0322567	PLOD1	0.0277649	0	Within	4.03209	Oligodendrocyte Precursor Cells
1	11935119	1:11935119	G	-0.008	0.3473	-0.0363344	PLOD1	0.0312747	0	Within	4.5418	Oligodendrocytes
1	11935119	1:11935119	G	-0.008	0.3473	-0.052961	PLOD1	0.0455861	0	Within	6.62013	Astrocytes
1	11935119	1:11935119	G	-0.008	0.3473	-0.139918	PLOD1	0.120434	0	Within	17.4897	Inhibitory Neurons
1	11935119	1:11935119	G	-0.008	0.3473	-0.145159	PLOD1	0.124945	0	Within	18.1448	Excitatory Neurons
1	11986006	1:11986006	T	0.008	0.3448	0.0288097	MFN2	0.0564448	0	Within	3.60121	Microglial Cells
1	11986006	1:11986006	T	0.008	0.3448	0.0306459	MFN2	0.0600422	0	Within	3.83073	Oligodendrocytes
1	11986006	1:11986006	T	0.008	0.3448	0.0453483	MFN2	0.0888478	0	Within	5.66854	Oligodendrocyte Precursor Cells
1	11986006	1:11986006	T	0.008	0.3448	0.0631543	MFN2	0.123734	0	Within	7.89429	Astrocytes
1	11986006	1:11986006	T	0.008	0.3448	0.221745	MFN2	0.434449	0	Within	27.7181	Inhibitory Neurons
1	11986006	1:11986006	T	0.008	0.3448	0.330746	MFN2	0.648007	0	Within	41.3432	Excitatory Neurons
1	12069994	1:12069994	T	-0.0042	0.6298	-0.00689825	TNFRSF8	0.000395883	0	Within	1.64244	Oligodendrocytes
1	12069994	1:12069994	T	-0.0042	0.6298	-0.025217	TNFRSF8	0.00144718	0	Within	6.00406	Astrocytes
1	12069994	1:12069994	T	-0.0042	0.6298	-0.0440395	TNFRSF8	0.00252738	0	Within	10.4856	Microglial Cells
1	12069994	1:12069994	T	-0.0042	0.6298	-0.0564437	TNFRSF8	0.00323924	0	Within	13.439	Oligodendrocyte Precursor Cells
1	12069994	1:12069994	T	-0.0042	0.6298	-0.106673	TNFRSF8	0.00612185	0	Within	25.3984	Inhibitory Neurons
1	12069994	1:12069994	T	-0.0042	0.6298	-0.180728	TNFRSF8	0.0103718	0	Within	43.0306	Excitatory Neurons
1	12085307	1:12085307	A	0.0129	0.1282	0.0211875	TNFRSF8	0.000395883	0	Within	1.64244	Oligodendrocytes
1	12085307	1:12085307	A	0.0129	0.1282	0.0774523	TNFRSF8	0.00144718	0	Within	6.00406	Astrocytes
1	12085307	1:12085307	A	0.0129	0.1282	0.135264	TNFRSF8	0.00252738	0	Within	10.4856	Microglial Cells
1	12085307	1:12085307	A	0.0129	0.1282	0.173363	TNFRSF8	0.00323924	0	Within	13.439	Oligodendrocyte Precursor Cells
1	12085307	1:12085307	A	0.0129	0.1282	0.327639	TNFRSF8	0.00612185	0	Within	25.3984	Inhibitory Neurons
1	12085307	1:12085307	A	0.0129	0.1282	0.555094	TNFRSF8	0.0103718	0	Within	43.0306	Excitatory Neurons
1	12106798	1:12106798	T	-0.0058	0.5438	-0.00952615	TNFRSF8	0.000395883	0	Within	1.64244	Oligodendrocytes
1	12106798	1:12106798	T	-0.0058	0.5438	-0.0348235	TNFRSF8	0.00144718	0	Within	6.00406	Astrocytes
1	12106798	1:12106798	T	-0.0058	0.5438	-0.0608165	TNFRSF8	0.00252738	0	Within	10.4856	Microglial Cells
1	12106798	1:12106798	T	-0.0058	0.5438	-0.077946	TNFRSF8	0.00323924	0	Within	13.439	Oligodendrocyte Precursor Cells
1	12106798	1:12106798	T	-0.0058	0.5438	-0.14731	TNFRSF8	0.00612185	0	Within	25.3984	Inhibitory Neurons
1	12106798	1:12106798	T	-0.0058	0.5438	-0.249577	TNFRSF8	0.0103718	0	Within	43.0306	Excitatory Neurons
1	12111277	1:12111277	A	-0.0181	0.2461	-0.0297282	TNFRSF8	0.000395883	0	Within	1.64244	Oligodendrocytes
1	12111277	1:12111277	A	-0.0181	0.2461	-0.108673	TNFRSF8	0.00144718	0	Within	6.00406	Astrocytes
1	12111277	1:12111277	A	-0.0181	0.2461	-0.189789	TNFRSF8	0.00252738	0	Within	10.4856	Microglial Cells
1	12111277	1:12111277	A	-0.0181	0.2461	-0.243245	TNFRSF8	0.00323924	0	Within	13.439	Oligodendrocyte Precursor Cells
1	12111277	1:12111277	A	-0.0181	0.2461	-0.45971	TNFRSF8	0.00612185	0	Within	25.3984	Inhibitory Neurons
1	12111277	1:12111277	A	-0.0181	0.2461	-0.778853	TNFRSF8	0.0103718	0	Within	43.0306	Excitatory Neurons
1	12127175	1:12127175	A	0.0008	0.9574	0.00131395	TNFRSF8	0.000395883	0	Within	1.64244	Oligodendrocytes
1	12127175	1:12127175	A	0.0008	0.9574	0.00480325	TNFRSF8	0.00144718	0	Within	6.00406	Astrocytes
1	12127175	1:12127175	A	0.0008	0.9574	0.00838848	TNFRSF8	0.00252738	0	Within	10.4856	Microglial Cells
1	12127175	1:12127175	A	0.0008	0.9574	0.0107512	TNFRSF8	0.00323924	0	Within	13.439	Oligodendrocyte Precursor Cells
1	12127175	1:12127175	A	0.0008	0.9574	0.0203187	TNFRSF8	0.00612185	0	Within	25.3984	Inhibitory Neurons
1	12127175	1:12127175	A	0.0008	0.9574	0.0344245	TNFRSF8	0.0103718	0	Within	43.0306	Excitatory Neurons
1	12128288	1:12128288	A	0.0271	0.05564	0.0445101	TNFRSF8	0.000395883	0	Within	1.64244	Oligodendrocytes
1	12128288	1:12128288	A	0.0271	0.05564	0.16271	TNFRSF8	0.00144718	0	Within	6.00406	Astrocytes
1	12128288	1:12128288	A	0.0271	0.05564	0.28416	TNFRSF8	0.00252738	0	Within	10.4856	Microglial Cells
1	12128288	1:12128288	A	0.0271	0.05564	0.364196	TNFRSF8	0.00323924	0	Within	13.439	Oligodendrocyte Precursor Cells
1	12128288	1:12128288	A	0.0271	0.05564	0.688296	TNFRSF8	0.00612185	0	Within	25.3984	Inhibitory Neurons
1	12128288	1:12128288	A	0.0271	0.05564	1.16613	TNFRSF8	0.0103718	0	Within	43.0306	Excitatory Neurons
1	12128425	1:12128425	A	0.0119	0.1794	0.019545	TNFRSF8	0.000395883	0	Within	1.64244	Oligodendrocytes
1	12128425	1:12128425	A	0.0119	0.1794	0.0714483	TNFRSF8	0.00144718	0	Within	6.00406	Astrocytes
1	12128425	1:12128425	A	0.0119	0.1794	0.124779	TNFRSF8	0.00252738	0	Within	10.4856	Microglial Cells
1	12128425	1:12128425	A	0.0119	0.1794	0.159924	TNFRSF8	0.00323924	0	Within	13.439	Oligodendrocyte Precursor Cells
1	12128425	1:12128425	A	0.0119	0.1794	0.30224	TNFRSF8	0.00612185	0	Within	25.3984	Inhibitory Neurons
1	12128425	1:12128425	A	0.0119	0.1794	0.512064	TNFRSF8	0.0103718	0	Within	43.0306	Excitatory Neurons
1	12138240	1:12138240	C	-0.021	0.1028	-0.0344912	TNFRSF8	0.000395883	0	Within	1.64244	Oligodendrocytes
1	12138240	1:12138240	C	-0.021	0.1028	-0.126085	TNFRSF8	0.00144718	0	Within	6.00406	Astrocytes
1	12138240	1:12138240	C	-0.021	0.1028	-0.220198	TNFRSF8	0.00252738	0	Within	10.4856	Microglial Cells
1	12138240	1:12138240	C	-0.021	0.1028	-0.282218	TNFRSF8	0.00323924	0	Within	13.439	Oligodendrocyte Precursor Cells
1	12138240	1:12138240	C	-0.021	0.1028	-0.533366	TNFRSF8	0.00612185	0	Within	25.3984	Inhibitory Neurons
1	12138240	1:12138240	C	-0.021	0.1028	-0.903642	TNFRSF8	0.0103718	0	Within	43.0306	Excitatory Neurons
1	12138578	1:12138578	C	-0.0102	0.3163	-0.0167529	TNFRSF8	0.000395883	0	Within	1.64244	Oligodendrocytes
1	12138578	1:12138578	C	-0.0102	0.3163	-0.0612414	TNFRSF8	0.00144718	0	Within	6.00406	Astrocytes
1	12138578	1:12138578	C	-0.0102	0.3163	-0.106953	TNFRSF8	0.00252738	0	Within	10.4856	Microglial Cells
1	12138578	1:12138578	C	-0.0102	0.3163	-0.137078	TNFRSF8	0.00323924	0	Within	13.439	Oligodendrocyte Precursor Cells
1	12138578	1:12138578	C	-0.0102	0.3163	-0.259063	TNFRSF8	0.00612185	0	Within	25.3984	Inhibitory Neurons
1	12138578	1:12138578	C	-0.0102	0.3163	-0.438912	TNFRSF8	0.0103718	0	Within	43.0306	Excitatory Neurons
1	12173697	1:12173697	C	-0.0103	0.2619	-0.00238623	TNFRSF1B	0.00138825	0	Within	0.231673	Oligodendrocyte Precursor Cells
1	12173697	1:12173697	C	-0.0103	0.2619	-0.00621882	TNFRSF1B	0.00361795	0	Within	0.603769	Astrocytes
1	12173697	1:12173697	C	-0.0103	0.2619	-0.00673146	TNFRSF1B	0.00391618	0	Within	0.65354	Inhibitory Neurons
1	12173697	1:12173697	C	-0.0103	0.2619	-0.0122567	TNFRSF1B	0.00713061	0	Within	1.18997	Excitatory Neurons
1	12173697	1:12173697	C	-0.0103	0.2619	-0.52276	TNFRSF1B	0.304128	0	Within	50.7534	Microglial Cells
1	12173697	1:12173697	C	-0.0103	0.2619	-0.00158778	TNFRSF1B	0.000923727	0	Within	0.154153	Oligodendrocytes
1	12192835	1:12192835	T	0.0142	0.1413	0.00328976	TNFRSF1B	0.00138825	0	Within	0.231673	Oligodendrocyte Precursor Cells
1	12192835	1:12192835	T	0.0142	0.1413	0.00857352	TNFRSF1B	0.00361795	0	Within	0.603769	Astrocytes
1	12192835	1:12192835	T	0.0142	0.1413	0.00928026	TNFRSF1B	0.00391618	0	Within	0.65354	Inhibitory Neurons
1	12192835	1:12192835	T	0.0142	0.1413	0.0168976	TNFRSF1B	0.00713061	0	Within	1.18997	Excitatory Neurons
1	12192835	1:12192835	T	0.0142	0.1413	0.720699	TNFRSF1B	0.304128	0	Within	50.7534	Microglial Cells
1	12192835	1:12192835	T	0.0142	0.1413	0.00218897	TNFRSF1B	0.000923727	0	Within	0.154153	Oligodendrocytes
1	12207942	1:12207942	T	-0.015	0.07427	-0.00347509	TNFRSF1B	0.00138825	0	Within	0.231673	Oligodendrocyte Precursor Cells
1	12207942	1:12207942	T	-0.015	0.07427	-0.00905653	TNFRSF1B	0.00361795	0	Within	0.603769	Astrocytes
1	12207942	1:12207942	T	-0.015	0.07427	-0.0098031	TNFRSF1B	0.00391618	0	Within	0.65354	Inhibitory Neurons
1	12207942	1:12207942	T	-0.015	0.07427	-0.0178495	TNFRSF1B	0.00713061	0	Within	1.18997	Excitatory Neurons
1	12207942	1:12207942	T	-0.015	0.07427	-0.761301	TNFRSF1B	0.304128	0	Within	50.7534	Microglial Cells
1	12207942	1:12207942	T	-0.015	0.07427	-0.0023123	TNFRSF1B	0.000923727	0	Within	0.154153	Oligodendrocytes
1	12327014	1:12327014	T	0.0191	0.2751	0.0799201	VPS13D	0.483505	0	Within	4.1843	Oligodendrocytes
1	12327014	1:12327014	T	0.0191	0.2751	0.107161	VPS13D	0.648311	0	Within	5.61054	Oligodendrocyte Precursor Cells
1	12327014	1:12327014	T	0.0191	0.2751	0.113073	VPS13D	0.684078	0	Within	5.92007	Microglial Cells
1	12327014	1:12327014	T	0.0191	0.2751	0.150223	VPS13D	0.908828	0	Within	7.86508	Astrocytes
1	12327014	1:12327014	T	0.0191	0.2751	0.464935	VPS13D	2.81279	0	Within	24.3421	Inhibitory Neurons
1	12327014	1:12327014	T	0.0191	0.2751	0.801239	VPS13D	4.84738	0	Within	41.9497	Excitatory Neurons
1	12403020	1:12403020	G	0.0074	0.3864	0.0309638	VPS13D	0.483505	0	Within	4.1843	Oligodendrocytes
1	12403020	1:12403020	G	0.0074	0.3864	0.041518	VPS13D	0.648311	0	Within	5.61054	Oligodendrocyte Precursor Cells
1	12403020	1:12403020	G	0.0074	0.3864	0.0438085	VPS13D	0.684078	0	Within	5.92007	Microglial Cells
1	12403020	1:12403020	G	0.0074	0.3864	0.0582016	VPS13D	0.908828	0	Within	7.86508	Astrocytes
1	12403020	1:12403020	G	0.0074	0.3864	0.180132	VPS13D	2.81279	0	Within	24.3421	Inhibitory Neurons
1	12403020	1:12403020	G	0.0074	0.3864	0.310428	VPS13D	4.84738	0	Within	41.9497	Excitatory Neurons
1	12509304	1:12509304	T	-0.0228	0.2112	-0.095402	VPS13D	0.483505	0	Within	4.1843	Oligodendrocytes
1	12509304	1:12509304	T	-0.0228	0.2112	-0.12792	VPS13D	0.648311	0	Within	5.61054	Oligodendrocyte Precursor Cells
1	12509304	1:12509304	T	-0.0228	0.2112	-0.134978	VPS13D	0.684078	0	Within	5.92007	Microglial Cells
1	12509304	1:12509304	T	-0.0228	0.2112	-0.179324	VPS13D	0.908828	0	Within	7.86508	Astrocytes
1	12509304	1:12509304	T	-0.0228	0.2112	-0.555001	VPS13D	2.81279	0	Within	24.3421	Inhibitory Neurons
1	12509304	1:12509304	T	-0.0228	0.2112	-0.956452	VPS13D	4.84738	0	Within	41.9497	Excitatory Neurons
1	12568608	1:12568608	G	0.014	0.08777	0.10335	DHRS3	0.0580228	0	Within	7.38218	Excitatory Neurons
1	12568608	1:12568608	G	0.014	0.08777	0.127243	DHRS3	0.0714366	0	Within	9.08881	Inhibitory Neurons
1	12568608	1:12568608	G	0.014	0.08777	0.487189	DHRS3	0.273517	0	Within	34.7992	Astrocytes
1	12568608	1:12568608	G	0.014	0.08777	0.510202	DHRS3	0.286436	0	Within	36.443	Microglial Cells
1	12568608	1:12568608	G	0.014	0.08777	0.00082425	DHRS3	0.000462749	0	Within	0.058875	Oligodendrocyte Precursor Cells
1	12568608	1:12568608	G	0.014	0.08777	0.00164535	DHRS3	0.000923727	0	Within	0.117525	Oligodendrocytes
1	12573024	1:12573024	G	0.0345	0.0252	0.254685	DHRS3	0.0580228	0	Within	7.38218	Excitatory Neurons
1	12573024	1:12573024	G	0.0345	0.0252	0.313564	DHRS3	0.0714366	0	Within	9.08881	Inhibitory Neurons
1	12573024	1:12573024	G	0.0345	0.0252	1.20057	DHRS3	0.273517	0	Within	34.7992	Astrocytes
1	12573024	1:12573024	G	0.0345	0.0252	1.25728	DHRS3	0.286436	0	Within	36.443	Microglial Cells
1	12573024	1:12573024	G	0.0345	0.0252	0.00203119	DHRS3	0.000462749	0	Within	0.058875	Oligodendrocyte Precursor Cells
1	12573024	1:12573024	G	0.0345	0.0252	0.00405461	DHRS3	0.000923727	0	Within	0.117525	Oligodendrocytes
1	12588370	1:12588370	A	-0.0199	0.1816	-0.146905	DHRS3	0.0580228	0	Within	7.38218	Excitatory Neurons
1	12588370	1:12588370	A	-0.0199	0.1816	-0.180867	DHRS3	0.0714366	0	Within	9.08881	Inhibitory Neurons
1	12588370	1:12588370	A	-0.0199	0.1816	-0.692505	DHRS3	0.273517	0	Within	34.7992	Astrocytes
1	12588370	1:12588370	A	-0.0199	0.1816	-0.725216	DHRS3	0.286436	0	Within	36.443	Microglial Cells
1	12588370	1:12588370	A	-0.0199	0.1816	-0.00117161	DHRS3	0.000462749	0	Within	0.058875	Oligodendrocyte Precursor Cells
1	12588370	1:12588370	A	-0.0199	0.1816	-0.00233874	DHRS3	0.000923727	0	Within	0.117525	Oligodendrocytes
1	12600476	1:12600476	T	0.0055	0.6184	0.040602	DHRS3	0.0580228	0	Within	7.38218	Excitatory Neurons
1	12600476	1:12600476	T	0.0055	0.6184	0.0499884	DHRS3	0.0714366	0	Within	9.08881	Inhibitory Neurons
1	12600476	1:12600476	T	0.0055	0.6184	0.191396	DHRS3	0.273517	0	Within	34.7992	Astrocytes
1	12600476	1:12600476	T	0.0055	0.6184	0.200437	DHRS3	0.286436	0	Within	36.443	Microglial Cells
1	12600476	1:12600476	T	0.0055	0.6184	0.000323813	DHRS3	0.000462749	0	Within	0.058875	Oligodendrocyte Precursor Cells
1	12600476	1:12600476	T	0.0055	0.6184	0.000646386	DHRS3	0.000923727	0	Within	0.117525	Oligodendrocytes
1	12611698	1:12611698	C	-0.0014	0.8649	-0.010335	DHRS3	0.0580228	0	Within	7.38218	Excitatory Neurons
1	12611698	1:12611698	C	-0.0014	0.8649	-0.0127243	DHRS3	0.0714366	0	Within	9.08881	Inhibitory Neurons
1	12611698	1:12611698	C	-0.0014	0.8649	-0.0487189	DHRS3	0.273517	0	Within	34.7992	Astrocytes
1	12611698	1:12611698	C	-0.0014	0.8649	-0.0510202	DHRS3	0.286436	0	Within	36.443	Microglial Cells
1	12611698	1:12611698	C	-0.0014	0.8649	-8.24e-05	DHRS3	0.000462749	0	Within	0.058875	Oligodendrocyte Precursor Cells
1	12611698	1:12611698	C	-0.0014	0.8649	-0.000164535	DHRS3	0.000923727	0	Within	0.117525	Oligodendrocytes
1	12717928	1:12717928	T	0.0064	0.5561	0.204112	AADACL3	0.000427629	0	Within	31.8924	Inhibitory Neurons
1	12717928	1:12717928	T	0.0064	0.5561	0.215014	AADACL3	0.00045047	0	Within	33.5959	Excitatory Neurons
1	12717928	1:12717928	T	0.0064	0.5561	0.220874	AADACL3	0.000462749	0	Within	34.5116	Oligodendrocyte Precursor Cells
1	13482773	1:13482773	T	0.0101	0.5827	0.0022757	LRRC38	0.000462749	0	Within	0.225317	Oligodendrocyte Precursor Cells
1	13482773	1:13482773	T	0.0101	0.5827	0.00454269	LRRC38	0.000923727	0	Within	0.449771	Oligodendrocytes
1	13482773	1:13482773	T	0.0101	0.5827	0.0342563	LRRC38	0.00696581	0	Within	3.39172	Excitatory Neurons
1	13482773	1:13482773	T	0.0101	0.5827	0.546666	LRRC38	0.111161	0	Within	54.1254	Inhibitory Neurons
1	13482773	1:13482773	T	0.0101	0.5827	0.00177923	LRRC38	0.000361795	0	Within	0.176161	Astrocytes
1	13489669	1:13489669	G	0.0129	0.1777	0.00290659	LRRC38	0.000462749	0	Within	0.225317	Oligodendrocyte Precursor Cells
1	13489669	1:13489669	G	0.0129	0.1777	0.00580205	LRRC38	0.000923727	0	Within	0.449771	Oligodendrocytes
1	13489669	1:13489669	G	0.0129	0.1777	0.0437531	LRRC38	0.00696581	0	Within	3.39172	Excitatory Neurons
1	13489669	1:13489669	G	0.0129	0.1777	0.698217	LRRC38	0.111161	0	Within	54.1254	Inhibitory Neurons
1	13489669	1:13489669	G	0.0129	0.1777	0.00227248	LRRC38	0.000361795	0	Within	0.176161	Astrocytes
1	13494677	1:13494677	C	0.0185	0.0369	0.00416836	LRRC38	0.000462749	0	Within	0.225317	Oligodendrocyte Precursor Cells
1	13494677	1:13494677	C	0.0185	0.0369	0.00832077	LRRC38	0.000923727	0	Within	0.449771	Oligodendrocytes
1	13494677	1:13494677	C	0.0185	0.0369	0.0627468	LRRC38	0.00696581	0	Within	3.39172	Excitatory Neurons
1	13494677	1:13494677	C	0.0185	0.0369	1.00132	LRRC38	0.111161	0	Within	54.1254	Inhibitory Neurons
1	13494677	1:13494677	C	0.0185	0.0369	0.00325898	LRRC38	0.000361795	0	Within	0.176161	Astrocytes
1	13511134	1:13511134	A	-0.0166	0.04182	-0.00374026	LRRC38	0.000462749	0	Within	0.225317	Oligodendrocyte Precursor Cells
1	13511134	1:13511134	A	-0.0166	0.04182	-0.0074662	LRRC38	0.000923727	0	Within	0.449771	Oligodendrocytes
1	13511134	1:13511134	A	-0.0166	0.04182	-0.0563025	LRRC38	0.00696581	0	Within	3.39172	Excitatory Neurons
1	13511134	1:13511134	A	-0.0166	0.04182	-0.898481	LRRC38	0.111161	0	Within	54.1254	Inhibitory Neurons
1	13511134	1:13511134	A	-0.0166	0.04182	-0.00292427	LRRC38	0.000361795	0	Within	0.176161	Astrocytes
1	13593285	1:13593285	A	0.0062	0.5991	0.00185464	PDPN	0.00105569	0	Within	0.299136	Oligodendrocytes
1	13593285	1:13593285	A	0.0062	0.5991	0.0266954	PDPN	0.0151954	0	Within	4.3057	Astrocytes
1	13593285	1:13593285	A	0.0062	0.5991	0.0828823	PDPN	0.0471778	0	Within	13.3681	Microglial Cells
1	13593285	1:13593285	A	0.0062	0.5991	0.115853	PDPN	0.0659449	0	Within	18.6859	Inhibitory Neurons
1	13593285	1:13593285	A	0.0062	0.5991	0.152024	PDPN	0.0865342	0	Within	24.52	Excitatory Neurons
1	13593285	1:13593285	A	0.0062	0.5991	0.227629	PDPN	0.12957	0	Within	36.7144	Oligodendrocyte Precursor Cells
1	13598368	1:13598368	G	-0.0054	0.5916	-0.00161533	PDPN	0.00105569	0	Within	0.299136	Oligodendrocytes
1	13598368	1:13598368	G	-0.0054	0.5916	-0.0232508	PDPN	0.0151954	0	Within	4.3057	Astrocytes
1	13598368	1:13598368	G	-0.0054	0.5916	-0.0721878	PDPN	0.0471778	0	Within	13.3681	Microglial Cells
1	13598368	1:13598368	G	-0.0054	0.5916	-0.100904	PDPN	0.0659449	0	Within	18.6859	Inhibitory Neurons
1	13598368	1:13598368	G	-0.0054	0.5916	-0.132408	PDPN	0.0865342	0	Within	24.52	Excitatory Neurons
1	13598368	1:13598368	G	-0.0054	0.5916	-0.198258	PDPN	0.12957	0	Within	36.7144	Oligodendrocyte Precursor Cells
1	13600287	1:13600287	A	0.0019	0.9116	0.000568358	PDPN	0.00105569	0	Within	0.299136	Oligodendrocytes
1	13600287	1:13600287	A	0.0019	0.9116	0.00818084	PDPN	0.0151954	0	Within	4.3057	Astrocytes
1	13600287	1:13600287	A	0.0019	0.9116	0.0253994	PDPN	0.0471778	0	Within	13.3681	Microglial Cells
1	13600287	1:13600287	A	0.0019	0.9116	0.0355032	PDPN	0.0659449	0	Within	18.6859	Inhibitory Neurons
1	13600287	1:13600287	A	0.0019	0.9116	0.046588	PDPN	0.0865342	0	Within	24.52	Excitatory Neurons
1	13600287	1:13600287	A	0.0019	0.9116	0.0697573	PDPN	0.12957	0	Within	36.7144	Oligodendrocyte Precursor Cells
1	13607998	1:13607998	A	-0.0068	0.439	-0.00203412	PDPN	0.00105569	0	Within	0.299136	Oligodendrocytes
1	13607998	1:13607998	A	-0.0068	0.439	-0.0292788	PDPN	0.0151954	0	Within	4.3057	Astrocytes
1	13607998	1:13607998	A	-0.0068	0.439	-0.0909032	PDPN	0.0471778	0	Within	13.3681	Microglial Cells
1	13607998	1:13607998	A	-0.0068	0.439	-0.127064	PDPN	0.0659449	0	Within	18.6859	Inhibitory Neurons
1	13607998	1:13607998	A	-0.0068	0.439	-0.166736	PDPN	0.0865342	0	Within	24.52	Excitatory Neurons
1	13607998	1:13607998	A	-0.0068	0.439	-0.249658	PDPN	0.12957	0	Within	36.7144	Oligodendrocyte Precursor Cells
1	13613516	1:13613516	A	0.0051	0.7208	0.00152559	PDPN	0.00105569	0	Within	0.299136	Oligodendrocytes
1	13613516	1:13613516	A	0.0051	0.7208	0.0219591	PDPN	0.0151954	0	Within	4.3057	Astrocytes
1	13613516	1:13613516	A	0.0051	0.7208	0.0681774	PDPN	0.0471778	0	Within	13.3681	Microglial Cells
1	13613516	1:13613516	A	0.0051	0.7208	0.0952982	PDPN	0.0659449	0	Within	18.6859	Inhibitory Neurons
1	13613516	1:13613516	A	0.0051	0.7208	0.125052	PDPN	0.0865342	0	Within	24.52	Excitatory Neurons
1	13613516	1:13613516	A	0.0051	0.7208	0.187243	PDPN	0.12957	0	Within	36.7144	Oligodendrocyte Precursor Cells
1	13769925	1:13769925	G	-0.0208	0.01294	-0.0881647	PRDM2	0.378075	0	Within	4.23869	Astrocytes
1	13769925	1:13769925	G	-0.0208	0.01294	-0.113027	PRDM2	0.484693	0	Within	5.434	Oligodendrocytes
1	13769925	1:13769925	G	-0.0208	0.01294	-0.113748	PRDM2	0.487784	0	Within	5.46866	Microglial Cells
1	13769925	1:13769925	G	-0.0208	0.01294	-0.115356	PRDM2	0.494678	0	Within	5.54595	Oligodendrocyte Precursor Cells
1	13769925	1:13769925	G	-0.0208	0.01294	-0.439158	PRDM2	1.88323	0	Within	21.1134	Inhibitory Neurons
1	13769925	1:13769925	G	-0.0208	0.01294	-1.02767	PRDM2	4.40696	0	Within	49.4074	Excitatory Neurons
1	13807659	1:13807659	T	-0.0135	0.1893	-0.0572223	PRDM2	0.378075	0	Within	4.23869	Astrocytes
1	13807659	1:13807659	T	-0.0135	0.1893	-0.073359	PRDM2	0.484693	0	Within	5.434	Oligodendrocytes
1	13807659	1:13807659	T	-0.0135	0.1893	-0.0738269	PRDM2	0.487784	0	Within	5.46866	Microglial Cells
1	13807659	1:13807659	T	-0.0135	0.1893	-0.0748704	PRDM2	0.494678	0	Within	5.54595	Oligodendrocyte Precursor Cells
1	13807659	1:13807659	T	-0.0135	0.1893	-0.285031	PRDM2	1.88323	0	Within	21.1134	Inhibitory Neurons
1	13807659	1:13807659	T	-0.0135	0.1893	-0.667001	PRDM2	4.40696	0	Within	49.4074	Excitatory Neurons
1	13815493	1:13815493	G	-0.032	0.003457	-0.135638	PRDM2	0.378075	0	Within	4.23869	Astrocytes
1	13815493	1:13815493	G	-0.032	0.003457	-0.173888	PRDM2	0.484693	0	Within	5.434	Oligodendrocytes
1	13815493	1:13815493	G	-0.032	0.003457	-0.174997	PRDM2	0.487784	0	Within	5.46866	Microglial Cells
1	13815493	1:13815493	G	-0.032	0.003457	-0.17747	PRDM2	0.494678	0	Within	5.54595	Oligodendrocyte Precursor Cells
1	13815493	1:13815493	G	-0.032	0.003457	-0.675628	PRDM2	1.88323	0	Within	21.1134	Inhibitory Neurons
1	13815493	1:13815493	G	-0.032	0.003457	-1.58104	PRDM2	4.40696	0	Within	49.4074	Excitatory Neurons
1	13822456	1:13822456	T	-0.006	0.7027	-0.0254321	PRDM2	0.378075	0	Within	4.23869	Astrocytes
1	13822456	1:13822456	T	-0.006	0.7027	-0.032604	PRDM2	0.484693	0	Within	5.434	Oligodendrocytes
1	13822456	1:13822456	T	-0.006	0.7027	-0.032812	PRDM2	0.487784	0	Within	5.46866	Microglial Cells
1	13822456	1:13822456	T	-0.006	0.7027	-0.0332757	PRDM2	0.494678	0	Within	5.54595	Oligodendrocyte Precursor Cells
1	13822456	1:13822456	T	-0.006	0.7027	-0.12668	PRDM2	1.88323	0	Within	21.1134	Inhibitory Neurons
1	13822456	1:13822456	T	-0.006	0.7027	-0.296445	PRDM2	4.40696	0	Within	49.4074	Excitatory Neurons
1	13901995	1:13901995	T	-0.0154	0.07783	-0.0101733	KAZN	0.706223	0	Within	0.660603	Astrocytes
1	13901995	1:13901995	T	-0.0154	0.07783	-0.0110235	KAZN	0.765241	0	Within	0.715809	Oligodendrocytes
1	13901995	1:13901995	T	-0.0154	0.07783	-0.181195	KAZN	12.5784	0	Within	11.7659	Oligodendrocyte Precursor Cells
1	13901995	1:13901995	T	-0.0154	0.07783	-0.532129	KAZN	36.94	0	Within	34.5538	Excitatory Neurons
1	13901995	1:13901995	T	-0.0154	0.07783	-0.77354	KAZN	53.6987	0	Within	50.2299	Inhibitory Neurons
1	13901995	1:13901995	T	-0.0154	0.07783	-0.0026092	KAZN	0.181129	0	Within	0.169429	Microglial Cells
1	13906434	1:13906434	C	0.0153	0.129	0.0101072	KAZN	0.706223	0	Within	0.660603	Astrocytes
1	13906434	1:13906434	C	0.0153	0.129	0.0109519	KAZN	0.765241	0	Within	0.715809	Oligodendrocytes
1	13906434	1:13906434	C	0.0153	0.129	0.180018	KAZN	12.5784	0	Within	11.7659	Oligodendrocyte Precursor Cells
1	13906434	1:13906434	C	0.0153	0.129	0.528673	KAZN	36.94	0	Within	34.5538	Excitatory Neurons
1	13906434	1:13906434	C	0.0153	0.129	0.768517	KAZN	53.6987	0	Within	50.2299	Inhibitory Neurons
1	13906434	1:13906434	C	0.0153	0.129	0.00259226	KAZN	0.181129	0	Within	0.169429	Microglial Cells
1	13914201	1:13914201	T	-0.003	0.7538	-0.00198181	KAZN	0.706223	0	Within	0.660603	Astrocytes
1	13914201	1:13914201	T	-0.003	0.7538	-0.00214743	KAZN	0.765241	0	Within	0.715809	Oligodendrocytes
1	13914201	1:13914201	T	-0.003	0.7538	-0.0352977	KAZN	12.5784	0	Within	11.7659	Oligodendrocyte Precursor Cells
1	13914201	1:13914201	T	-0.003	0.7538	-0.103661	KAZN	36.94	0	Within	34.5538	Excitatory Neurons
1	13914201	1:13914201	T	-0.003	0.7538	-0.15069	KAZN	53.6987	0	Within	50.2299	Inhibitory Neurons
1	13914201	1:13914201	T	-0.003	0.7538	-0.000508286	KAZN	0.181129	0	Within	0.169429	Microglial Cells
1	13914839	1:13914839	C	-0.0047	0.6342	-0.00310483	KAZN	0.706223	0	Within	0.660603	Astrocytes
1	13914839	1:13914839	C	-0.0047	0.6342	-0.0033643	KAZN	0.765241	0	Within	0.715809	Oligodendrocytes
1	13914839	1:13914839	C	-0.0047	0.6342	-0.0552998	KAZN	12.5784	0	Within	11.7659	Oligodendrocyte Precursor Cells
1	13914839	1:13914839	C	-0.0047	0.6342	-0.162403	KAZN	36.94	0	Within	34.5538	Excitatory Neurons
1	13914839	1:13914839	C	-0.0047	0.6342	-0.236081	KAZN	53.6987	0	Within	50.2299	Inhibitory Neurons
1	13914839	1:13914839	C	-0.0047	0.6342	-0.000796314	KAZN	0.181129	0	Within	0.169429	Microglial Cells
1	13928715	1:13928715	G	-0.0271	0.005076	-0.0179023	KAZN	0.706223	0	Within	0.660603	Astrocytes
1	13928715	1:13928715	G	-0.0271	0.005076	-0.0193984	KAZN	0.765241	0	Within	0.715809	Oligodendrocytes
1	13928715	1:13928715	G	-0.0271	0.005076	-0.318856	KAZN	12.5784	0	Within	11.7659	Oligodendrocyte Precursor Cells
1	13928715	1:13928715	G	-0.0271	0.005076	-0.936408	KAZN	36.94	0	Within	34.5538	Excitatory Neurons
1	13928715	1:13928715	G	-0.0271	0.005076	-1.36123	KAZN	53.6987	0	Within	50.2299	Inhibitory Neurons
1	13928715	1:13928715	G	-0.0271	0.005076	-0.00459151	KAZN	0.181129	0	Within	0.169429	Microglial Cells
1	13968913	1:13968913	C	0.0283	0.05684	0.0186951	KAZN	0.706223	0	Within	0.660603	Astrocytes
1	13968913	1:13968913	C	0.0283	0.05684	0.0202574	KAZN	0.765241	0	Within	0.715809	Oligodendrocytes
1	13968913	1:13968913	C	0.0283	0.05684	0.332975	KAZN	12.5784	0	Within	11.7659	Oligodendrocyte Precursor Cells
1	13968913	1:13968913	C	0.0283	0.05684	0.977873	KAZN	36.94	0	Within	34.5538	Excitatory Neurons
1	13968913	1:13968913	C	0.0283	0.05684	1.42151	KAZN	53.6987	0	Within	50.2299	Inhibitory Neurons
1	13968913	1:13968913	C	0.0283	0.05684	0.00479483	KAZN	0.181129	0	Within	0.169429	Microglial Cells
1	13970541	1:13970541	A	0.0079	0.6976	0.00521876	KAZN	0.706223	0	Within	0.660603	Astrocytes
1	13970541	1:13970541	A	0.0079	0.6976	0.00565489	KAZN	0.765241	0	Within	0.715809	Oligodendrocytes
1	13970541	1:13970541	A	0.0079	0.6976	0.0929507	KAZN	12.5784	0	Within	11.7659	Oligodendrocyte Precursor Cells
1	13970541	1:13970541	A	0.0079	0.6976	0.272975	KAZN	36.94	0	Within	34.5538	Excitatory Neurons
1	13970541	1:13970541	A	0.0079	0.6976	0.396816	KAZN	53.6987	0	Within	50.2299	Inhibitory Neurons
1	13970541	1:13970541	A	0.0079	0.6976	0.00133848	KAZN	0.181129	0	Within	0.169429	Microglial Cells
1	13971507	1:13971507	G	-0.0101	0.2168	-0.00667209	KAZN	0.706223	0	Within	0.660603	Astrocytes
1	13971507	1:13971507	G	-0.0101	0.2168	-0.00722967	KAZN	0.765241	0	Within	0.715809	Oligodendrocytes
1	13971507	1:13971507	G	-0.0101	0.2168	-0.118836	KAZN	12.5784	0	Within	11.7659	Oligodendrocyte Precursor Cells
1	13971507	1:13971507	G	-0.0101	0.2168	-0.348993	KAZN	36.94	0	Within	34.5538	Excitatory Neurons
1	13971507	1:13971507	G	-0.0101	0.2168	-0.507322	KAZN	53.6987	0	Within	50.2299	Inhibitory Neurons
1	13971507	1:13971507	G	-0.0101	0.2168	-0.00171123	KAZN	0.181129	0	Within	0.169429	Microglial Cells
1	14011106	1:14011106	A	-0.0036	0.7749	-0.00237817	KAZN	0.706223	0	Within	0.660603	Astrocytes
1	14011106	1:14011106	A	-0.0036	0.7749	-0.00257691	KAZN	0.765241	0	Within	0.715809	Oligodendrocytes
1	14011106	1:14011106	A	-0.0036	0.7749	-0.0423573	KAZN	12.5784	0	Within	11.7659	Oligodendrocyte Precursor Cells
1	14011106	1:14011106	A	-0.0036	0.7749	-0.124394	KAZN	36.94	0	Within	34.5538	Excitatory Neurons
1	14011106	1:14011106	A	-0.0036	0.7749	-0.180828	KAZN	53.6987	0	Within	50.2299	Inhibitory Neurons
1	14011106	1:14011106	A	-0.0036	0.7749	-0.000609943	KAZN	0.181129	0	Within	0.169429	Microglial Cells
1	14041085	1:14041085	T	0.0043	0.6539	0.00284059	KAZN	0.706223	0	Within	0.660603	Astrocytes
1	14041085	1:14041085	T	0.0043	0.6539	0.00307798	KAZN	0.765241	0	Within	0.715809	Oligodendrocytes
1	14041085	1:14041085	T	0.0043	0.6539	0.0505934	KAZN	12.5784	0	Within	11.7659	Oligodendrocyte Precursor Cells
1	14041085	1:14041085	T	0.0043	0.6539	0.148581	KAZN	36.94	0	Within	34.5538	Excitatory Neurons
1	14041085	1:14041085	T	0.0043	0.6539	0.215989	KAZN	53.6987	0	Within	50.2299	Inhibitory Neurons
1	14041085	1:14041085	T	0.0043	0.6539	0.000728543	KAZN	0.181129	0	Within	0.169429	Microglial Cells
1	14042289	1:14042289	C	0.0167	0.07361	0.0110321	KAZN	0.706223	0	Within	0.660603	Astrocytes
1	14042289	1:14042289	C	0.0167	0.07361	0.011954	KAZN	0.765241	0	Within	0.715809	Oligodendrocytes
1	14042289	1:14042289	C	0.0167	0.07361	0.196491	KAZN	12.5784	0	Within	11.7659	Oligodendrocyte Precursor Cells
1	14042289	1:14042289	C	0.0167	0.07361	0.577049	KAZN	36.94	0	Within	34.5538	Excitatory Neurons
1	14042289	1:14042289	C	0.0167	0.07361	0.838839	KAZN	53.6987	0	Within	50.2299	Inhibitory Neurons
1	14042289	1:14042289	C	0.0167	0.07361	0.00282946	KAZN	0.181129	0	Within	0.169429	Microglial Cells
1	14091691	1:14091691	T	-0.0158	0.06233	-0.0104375	KAZN	0.706223	0	Within	0.660603	Astrocytes
1	14091691	1:14091691	T	-0.0158	0.06233	-0.0113098	KAZN	0.765241	0	Within	0.715809	Oligodendrocytes
1	14091691	1:14091691	T	-0.0158	0.06233	-0.185901	KAZN	12.5784	0	Within	11.7659	Oligodendrocyte Precursor Cells
1	14091691	1:14091691	T	-0.0158	0.06233	-0.54595	KAZN	36.94	0	Within	34.5538	Excitatory Neurons
1	14091691	1:14091691	T	-0.0158	0.06233	-0.793632	KAZN	53.6987	0	Within	50.2299	Inhibitory Neurons
1	14091691	1:14091691	T	-0.0158	0.06233	-0.00267697	KAZN	0.181129	0	Within	0.169429	Microglial Cells
1	14114889	1:14114889	G	0.0011	0.9125	0.000726663	KAZN	0.706223	0	Within	0.660603	Astrocytes
1	14114889	1:14114889	G	0.0011	0.9125	0.00078739	KAZN	0.765241	0	Within	0.715809	Oligodendrocytes
1	14114889	1:14114889	G	0.0011	0.9125	0.0129425	KAZN	12.5784	0	Within	11.7659	Oligodendrocyte Precursor Cells
1	14114889	1:14114889	G	0.0011	0.9125	0.0380092	KAZN	36.94	0	Within	34.5538	Excitatory Neurons
1	14114889	1:14114889	G	0.0011	0.9125	0.0552529	KAZN	53.6987	0	Within	50.2299	Inhibitory Neurons
1	14114889	1:14114889	G	0.0011	0.9125	0.000186371	KAZN	0.181129	0	Within	0.169429	Microglial Cells
1	14118702	1:14118702	C	0.0238	0.07433	0.0157223	KAZN	0.706223	0	Within	0.660603	Astrocytes
1	14118702	1:14118702	C	0.0238	0.07433	0.0170363	KAZN	0.765241	0	Within	0.715809	Oligodendrocytes
1	14118702	1:14118702	C	0.0238	0.07433	0.280029	KAZN	12.5784	0	Within	11.7659	Oligodendrocyte Precursor Cells
1	14118702	1:14118702	C	0.0238	0.07433	0.822381	KAZN	36.94	0	Within	34.5538	Excitatory Neurons
1	14118702	1:14118702	C	0.0238	0.07433	1.19547	KAZN	53.6987	0	Within	50.2299	Inhibitory Neurons
1	14118702	1:14118702	C	0.0238	0.07433	0.0040324	KAZN	0.181129	0	Within	0.169429	Microglial Cells
1	14139566	1:14139566	C	-0.008	0.3318	-0.00528482	KAZN	0.706223	0	Within	0.660603	Astrocytes
1	14139566	1:14139566	C	-0.008	0.3318	-0.00572647	KAZN	0.765241	0	Within	0.715809	Oligodendrocytes
1	14139566	1:14139566	C	-0.008	0.3318	-0.0941272	KAZN	12.5784	0	Within	11.7659	Oligodendrocyte Precursor Cells
1	14139566	1:14139566	C	-0.008	0.3318	-0.27643	KAZN	36.94	0	Within	34.5538	Excitatory Neurons
1	14139566	1:14139566	C	-0.008	0.3318	-0.401839	KAZN	53.6987	0	Within	50.2299	Inhibitory Neurons
1	14139566	1:14139566	C	-0.008	0.3318	-0.00135543	KAZN	0.181129	0	Within	0.169429	Microglial Cells
1	14151807	1:14151807	T	0.0041	0.7583	0.00270847	KAZN	0.706223	0	Within	0.660603	Astrocytes
1	14151807	1:14151807	T	0.0041	0.7583	0.00293482	KAZN	0.765241	0	Within	0.715809	Oligodendrocytes
1	14151807	1:14151807	T	0.0041	0.7583	0.0482402	KAZN	12.5784	0	Within	11.7659	Oligodendrocyte Precursor Cells
1	14151807	1:14151807	T	0.0041	0.7583	0.141671	KAZN	36.94	0	Within	34.5538	Excitatory Neurons
1	14151807	1:14151807	T	0.0041	0.7583	0.205943	KAZN	53.6987	0	Within	50.2299	Inhibitory Neurons
1	14151807	1:14151807	T	0.0041	0.7583	0.000694657	KAZN	0.181129	0	Within	0.169429	Microglial Cells
1	14160789	1:14160789	C	0.0062	0.5185	0.00409574	KAZN	0.706223	0	Within	0.660603	Astrocytes
1	14160789	1:14160789	C	0.0062	0.5185	0.00443802	KAZN	0.765241	0	Within	0.715809	Oligodendrocytes
1	14160789	1:14160789	C	0.0062	0.5185	0.0729486	KAZN	12.5784	0	Within	11.7659	Oligodendrocyte Precursor Cells
1	14160789	1:14160789	C	0.0062	0.5185	0.214234	KAZN	36.94	0	Within	34.5538	Excitatory Neurons
1	14160789	1:14160789	C	0.0062	0.5185	0.311425	KAZN	53.6987	0	Within	50.2299	Inhibitory Neurons
1	14160789	1:14160789	C	0.0062	0.5185	0.00105046	KAZN	0.181129	0	Within	0.169429	Microglial Cells
1	14173552	1:14173552	T	-0.0108	0.3394	-0.00713451	KAZN	0.706223	0	Within	0.660603	Astrocytes
1	14173552	1:14173552	T	-0.0108	0.3394	-0.00773074	KAZN	0.765241	0	Within	0.715809	Oligodendrocytes
1	14173552	1:14173552	T	-0.0108	0.3394	-0.127072	KAZN	12.5784	0	Within	11.7659	Oligodendrocyte Precursor Cells
1	14173552	1:14173552	T	-0.0108	0.3394	-0.373181	KAZN	36.94	0	Within	34.5538	Excitatory Neurons
1	14173552	1:14173552	T	-0.0108	0.3394	-0.542483	KAZN	53.6987	0	Within	50.2299	Inhibitory Neurons
1	14173552	1:14173552	T	-0.0108	0.3394	-0.00182983	KAZN	0.181129	0	Within	0.169429	Microglial Cells
1	14186740	1:14186740	A	-0.0041	0.8277	-0.00270847	KAZN	0.706223	0	Within	0.660603	Astrocytes
1	14186740	1:14186740	A	-0.0041	0.8277	-0.00293482	KAZN	0.765241	0	Within	0.715809	Oligodendrocytes
1	14186740	1:14186740	A	-0.0041	0.8277	-0.0482402	KAZN	12.5784	0	Within	11.7659	Oligodendrocyte Precursor Cells
1	14186740	1:14186740	A	-0.0041	0.8277	-0.141671	KAZN	36.94	0	Within	34.5538	Excitatory Neurons
1	14186740	1:14186740	A	-0.0041	0.8277	-0.205943	KAZN	53.6987	0	Within	50.2299	Inhibitory Neurons
1	14186740	1:14186740	A	-0.0041	0.8277	-0.000694657	KAZN	0.181129	0	Within	0.169429	Microglial Cells
1	14205864	1:14205864	A	-0.0111	0.1771	-0.00733269	KAZN	0.706223	0	Within	0.660603	Astrocytes
1	14205864	1:14205864	A	-0.0111	0.1771	-0.00794548	KAZN	0.765241	0	Within	0.715809	Oligodendrocytes
1	14205864	1:14205864	A	-0.0111	0.1771	-0.130602	KAZN	12.5784	0	Within	11.7659	Oligodendrocyte Precursor Cells
1	14205864	1:14205864	A	-0.0111	0.1771	-0.383547	KAZN	36.94	0	Within	34.5538	Excitatory Neurons
1	14205864	1:14205864	A	-0.0111	0.1771	-0.557552	KAZN	53.6987	0	Within	50.2299	Inhibitory Neurons
1	14205864	1:14205864	A	-0.0111	0.1771	-0.00188066	KAZN	0.181129	0	Within	0.169429	Microglial Cells
1	14216540	1:14216540	A	-0.0185	0.2481	-0.0122212	KAZN	0.706223	0	Within	0.660603	Astrocytes
1	14216540	1:14216540	A	-0.0185	0.2481	-0.0132425	KAZN	0.765241	0	Within	0.715809	Oligodendrocytes
1	14216540	1:14216540	A	-0.0185	0.2481	-0.217669	KAZN	12.5784	0	Within	11.7659	Oligodendrocyte Precursor Cells
1	14216540	1:14216540	A	-0.0185	0.2481	-0.639245	KAZN	36.94	0	Within	34.5538	Excitatory Neurons
1	14216540	1:14216540	A	-0.0185	0.2481	-0.929253	KAZN	53.6987	0	Within	50.2299	Inhibitory Neurons
1	14216540	1:14216540	A	-0.0185	0.2481	-0.00313443	KAZN	0.181129	0	Within	0.169429	Microglial Cells
1	14277299	1:14277299	T	0.033	0.05519	0.0217999	KAZN	0.706223	0	Within	0.660603	Astrocytes
1	14277299	1:14277299	T	0.033	0.05519	0.0236217	KAZN	0.765241	0	Within	0.715809	Oligodendrocytes
1	14277299	1:14277299	T	0.033	0.05519	0.388275	KAZN	12.5784	0	Within	11.7659	Oligodendrocyte Precursor Cells
1	14277299	1:14277299	T	0.033	0.05519	1.14028	KAZN	36.94	0	Within	34.5538	Excitatory Neurons
1	14277299	1:14277299	T	0.033	0.05519	1.65759	KAZN	53.6987	0	Within	50.2299	Inhibitory Neurons
1	14277299	1:14277299	T	0.033	0.05519	0.00559114	KAZN	0.181129	0	Within	0.169429	Microglial Cells
1	14286228	1:14286228	C	-0.0052	0.7783	-0.00343514	KAZN	0.706223	0	Within	0.660603	Astrocytes
1	14286228	1:14286228	C	-0.0052	0.7783	-0.00372221	KAZN	0.765241	0	Within	0.715809	Oligodendrocytes
1	14286228	1:14286228	C	-0.0052	0.7783	-0.0611827	KAZN	12.5784	0	Within	11.7659	Oligodendrocyte Precursor Cells
1	14286228	1:14286228	C	-0.0052	0.7783	-0.17968	KAZN	36.94	0	Within	34.5538	Excitatory Neurons
1	14286228	1:14286228	C	-0.0052	0.7783	-0.261195	KAZN	53.6987	0	Within	50.2299	Inhibitory Neurons
1	14286228	1:14286228	C	-0.0052	0.7783	-0.000881028	KAZN	0.181129	0	Within	0.169429	Microglial Cells
1	14290685	1:14290685	C	0.0096	0.5875	0.00634179	KAZN	0.706223	0	Within	0.660603	Astrocytes
1	14290685	1:14290685	C	0.0096	0.5875	0.00687177	KAZN	0.765241	0	Within	0.715809	Oligodendrocytes
1	14290685	1:14290685	C	0.0096	0.5875	0.112953	KAZN	12.5784	0	Within	11.7659	Oligodendrocyte Precursor Cells
1	14290685	1:14290685	C	0.0096	0.5875	0.331717	KAZN	36.94	0	Within	34.5538	Excitatory Neurons
1	14290685	1:14290685	C	0.0096	0.5875	0.482207	KAZN	53.6987	0	Within	50.2299	Inhibitory Neurons
1	14290685	1:14290685	C	0.0096	0.5875	0.00162651	KAZN	0.181129	0	Within	0.169429	Microglial Cells
1	14320985	1:14320985	T	-0.0119	0.1907	-0.00786117	KAZN	0.706223	0	Within	0.660603	Astrocytes
1	14320985	1:14320985	T	-0.0119	0.1907	-0.00851813	KAZN	0.765241	0	Within	0.715809	Oligodendrocytes
1	14320985	1:14320985	T	-0.0119	0.1907	-0.140014	KAZN	12.5784	0	Within	11.7659	Oligodendrocyte Precursor Cells
1	14320985	1:14320985	T	-0.0119	0.1907	-0.41119	KAZN	36.94	0	Within	34.5538	Excitatory Neurons
1	14320985	1:14320985	T	-0.0119	0.1907	-0.597736	KAZN	53.6987	0	Within	50.2299	Inhibitory Neurons
1	14320985	1:14320985	T	-0.0119	0.1907	-0.0020162	KAZN	0.181129	0	Within	0.169429	Microglial Cells
1	14323072	1:14323072	T	0.0256	0.02027	0.0169114	KAZN	0.706223	0	Within	0.660603	Astrocytes
1	14323072	1:14323072	T	0.0256	0.02027	0.0183247	KAZN	0.765241	0	Within	0.715809	Oligodendrocytes
1	14323072	1:14323072	T	0.0256	0.02027	0.301207	KAZN	12.5784	0	Within	11.7659	Oligodendrocyte Precursor Cells
1	14323072	1:14323072	T	0.0256	0.02027	0.884577	KAZN	36.94	0	Within	34.5538	Excitatory Neurons
1	14323072	1:14323072	T	0.0256	0.02027	1.28589	KAZN	53.6987	0	Within	50.2299	Inhibitory Neurons
1	14323072	1:14323072	T	0.0256	0.02027	0.00433737	KAZN	0.181129	0	Within	0.169429	Microglial Cells
1	14346152	1:14346152	G	0.0095	0.2591	0.00627573	KAZN	0.706223	0	Within	0.660603	Astrocytes
1	14346152	1:14346152	G	0.0095	0.2591	0.00680019	KAZN	0.765241	0	Within	0.715809	Oligodendrocytes
1	14346152	1:14346152	G	0.0095	0.2591	0.111776	KAZN	12.5784	0	Within	11.7659	Oligodendrocyte Precursor Cells
1	14346152	1:14346152	G	0.0095	0.2591	0.328261	KAZN	36.94	0	Within	34.5538	Excitatory Neurons
1	14346152	1:14346152	G	0.0095	0.2591	0.477184	KAZN	53.6987	0	Within	50.2299	Inhibitory Neurons
1	14346152	1:14346152	G	0.0095	0.2591	0.00160957	KAZN	0.181129	0	Within	0.169429	Microglial Cells
1	14355717	1:14355717	T	-0.0069	0.6144	-0.00455816	KAZN	0.706223	0	Within	0.660603	Astrocytes
1	14355717	1:14355717	T	-0.0069	0.6144	-0.00493908	KAZN	0.765241	0	Within	0.715809	Oligodendrocytes
1	14355717	1:14355717	T	-0.0069	0.6144	-0.0811847	KAZN	12.5784	0	Within	11.7659	Oligodendrocyte Precursor Cells
1	14355717	1:14355717	T	-0.0069	0.6144	-0.238421	KAZN	36.94	0	Within	34.5538	Excitatory Neurons
1	14355717	1:14355717	T	-0.0069	0.6144	-0.346586	KAZN	53.6987	0	Within	50.2299	Inhibitory Neurons
1	14355717	1:14355717	T	-0.0069	0.6144	-0.00116906	KAZN	0.181129	0	Within	0.169429	Microglial Cells
1	14358794	1:14358794	A	-0.0117	0.5193	-0.00772905	KAZN	0.706223	0	Within	0.660603	Astrocytes
1	14358794	1:14358794	A	-0.0117	0.5193	-0.00837497	KAZN	0.765241	0	Within	0.715809	Oligodendrocytes
1	14358794	1:14358794	A	-0.0117	0.5193	-0.137661	KAZN	12.5784	0	Within	11.7659	Oligodendrocyte Precursor Cells
1	14358794	1:14358794	A	-0.0117	0.5193	-0.40428	KAZN	36.94	0	Within	34.5538	Excitatory Neurons
1	14358794	1:14358794	A	-0.0117	0.5193	-0.58769	KAZN	53.6987	0	Within	50.2299	Inhibitory Neurons
1	14358794	1:14358794	A	-0.0117	0.5193	-0.00198231	KAZN	0.181129	0	Within	0.169429	Microglial Cells
1	14374333	1:14374333	T	0.0077	0.4656	0.00508664	KAZN	0.706223	0	Within	0.660603	Astrocytes
1	14374333	1:14374333	T	0.0077	0.4656	0.00551173	KAZN	0.765241	0	Within	0.715809	Oligodendrocytes
1	14374333	1:14374333	T	0.0077	0.4656	0.0905975	KAZN	12.5784	0	Within	11.7659	Oligodendrocyte Precursor Cells
1	14374333	1:14374333	T	0.0077	0.4656	0.266064	KAZN	36.94	0	Within	34.5538	Excitatory Neurons
1	14374333	1:14374333	T	0.0077	0.4656	0.38677	KAZN	53.6987	0	Within	50.2299	Inhibitory Neurons
1	14374333	1:14374333	T	0.0077	0.4656	0.0013046	KAZN	0.181129	0	Within	0.169429	Microglial Cells
1	14406762	1:14406762	A	-0.0198	0.1741	-0.0130799	KAZN	0.706223	0	Within	0.660603	Astrocytes
1	14406762	1:14406762	A	-0.0198	0.1741	-0.014173	KAZN	0.765241	0	Within	0.715809	Oligodendrocytes
1	14406762	1:14406762	A	-0.0198	0.1741	-0.232965	KAZN	12.5784	0	Within	11.7659	Oligodendrocyte Precursor Cells
1	14406762	1:14406762	A	-0.0198	0.1741	-0.684165	KAZN	36.94	0	Within	34.5538	Excitatory Neurons
1	14406762	1:14406762	A	-0.0198	0.1741	-0.994552	KAZN	53.6987	0	Within	50.2299	Inhibitory Neurons
1	14406762	1:14406762	A	-0.0198	0.1741	-0.00335468	KAZN	0.181129	0	Within	0.169429	Microglial Cells
1	14450308	1:14450308	G	0.0146	0.07444	0.0096448	KAZN	0.706223	0	Within	0.660603	Astrocytes
1	14450308	1:14450308	G	0.0146	0.07444	0.0104508	KAZN	0.765241	0	Within	0.715809	Oligodendrocytes
1	14450308	1:14450308	G	0.0146	0.07444	0.171782	KAZN	12.5784	0	Within	11.7659	Oligodendrocyte Precursor Cells
1	14450308	1:14450308	G	0.0146	0.07444	0.504486	KAZN	36.94	0	Within	34.5538	Excitatory Neurons
1	14450308	1:14450308	G	0.0146	0.07444	0.733357	KAZN	53.6987	0	Within	50.2299	Inhibitory Neurons
1	14450308	1:14450308	G	0.0146	0.07444	0.00247366	KAZN	0.181129	0	Within	0.169429	Microglial Cells
1	14451504	1:14451504	A	0.0144	0.3946	0.00951268	KAZN	0.706223	0	Within	0.660603	Astrocytes
1	14451504	1:14451504	A	0.0144	0.3946	0.0103077	KAZN	0.765241	0	Within	0.715809	Oligodendrocytes
1	14451504	1:14451504	A	0.0144	0.3946	0.169429	KAZN	12.5784	0	Within	11.7659	Oligodendrocyte Precursor Cells
1	14451504	1:14451504	A	0.0144	0.3946	0.497575	KAZN	36.94	0	Within	34.5538	Excitatory Neurons
1	14451504	1:14451504	A	0.0144	0.3946	0.723311	KAZN	53.6987	0	Within	50.2299	Inhibitory Neurons
1	14451504	1:14451504	A	0.0144	0.3946	0.00243977	KAZN	0.181129	0	Within	0.169429	Microglial Cells
1	14459961	1:14459961	A	-0.0054	0.7047	-0.00356726	KAZN	0.706223	0	Within	0.660603	Astrocytes
1	14459961	1:14459961	A	-0.0054	0.7047	-0.00386537	KAZN	0.765241	0	Within	0.715809	Oligodendrocytes
1	14459961	1:14459961	A	-0.0054	0.7047	-0.0635359	KAZN	12.5784	0	Within	11.7659	Oligodendrocyte Precursor Cells
1	14459961	1:14459961	A	-0.0054	0.7047	-0.186591	KAZN	36.94	0	Within	34.5538	Excitatory Neurons
1	14459961	1:14459961	A	-0.0054	0.7047	-0.271241	KAZN	53.6987	0	Within	50.2299	Inhibitory Neurons
1	14459961	1:14459961	A	-0.0054	0.7047	-0.000914914	KAZN	0.181129	0	Within	0.169429	Microglial Cells
1	14500408	1:14500408	C	0.024	0.2881	0.0158545	KAZN	0.706223	0	Within	0.660603	Astrocytes
1	14500408	1:14500408	C	0.024	0.2881	0.0171794	KAZN	0.765241	0	Within	0.715809	Oligodendrocytes
1	14500408	1:14500408	C	0.024	0.2881	0.282382	KAZN	12.5784	0	Within	11.7659	Oligodendrocyte Precursor Cells
1	14500408	1:14500408	C	0.024	0.2881	0.829291	KAZN	36.94	0	Within	34.5538	Excitatory Neurons
1	14500408	1:14500408	C	0.024	0.2881	1.20552	KAZN	53.6987	0	Within	50.2299	Inhibitory Neurons
1	14500408	1:14500408	C	0.024	0.2881	0.00406628	KAZN	0.181129	0	Within	0.169429	Microglial Cells
1	14504488	1:14504488	A	0.0151	0.06447	0.0099751	KAZN	0.706223	0	Within	0.660603	Astrocytes
1	14504488	1:14504488	A	0.0151	0.06447	0.0108087	KAZN	0.765241	0	Within	0.715809	Oligodendrocytes
1	14504488	1:14504488	A	0.0151	0.06447	0.177665	KAZN	12.5784	0	Within	11.7659	Oligodendrocyte Precursor Cells
1	14504488	1:14504488	A	0.0151	0.06447	0.521762	KAZN	36.94	0	Within	34.5538	Excitatory Neurons
1	14504488	1:14504488	A	0.0151	0.06447	0.758472	KAZN	53.6987	0	Within	50.2299	Inhibitory Neurons
1	14504488	1:14504488	A	0.0151	0.06447	0.00255837	KAZN	0.181129	0	Within	0.169429	Microglial Cells
1	14516327	1:14516327	C	0.0084	0.4052	0.00554906	KAZN	0.706223	0	Within	0.660603	Astrocytes
1	14516327	1:14516327	C	0.0084	0.4052	0.0060128	KAZN	0.765241	0	Within	0.715809	Oligodendrocytes
1	14516327	1:14516327	C	0.0084	0.4052	0.0988336	KAZN	12.5784	0	Within	11.7659	Oligodendrocyte Precursor Cells
1	14516327	1:14516327	C	0.0084	0.4052	0.290252	KAZN	36.94	0	Within	34.5538	Excitatory Neurons
1	14516327	1:14516327	C	0.0084	0.4052	0.421931	KAZN	53.6987	0	Within	50.2299	Inhibitory Neurons
1	14516327	1:14516327	C	0.0084	0.4052	0.0014232	KAZN	0.181129	0	Within	0.169429	Microglial Cells
1	14518650	1:14518650	T	0.0103	0.264	0.00680421	KAZN	0.706223	0	Within	0.660603	Astrocytes
1	14518650	1:14518650	T	0.0103	0.264	0.00737283	KAZN	0.765241	0	Within	0.715809	Oligodendrocytes
1	14518650	1:14518650	T	0.0103	0.264	0.121189	KAZN	12.5784	0	Within	11.7659	Oligodendrocyte Precursor Cells
1	14518650	1:14518650	T	0.0103	0.264	0.355904	KAZN	36.94	0	Within	34.5538	Excitatory Neurons
1	14518650	1:14518650	T	0.0103	0.264	0.517368	KAZN	53.6987	0	Within	50.2299	Inhibitory Neurons
1	14518650	1:14518650	T	0.0103	0.264	0.00174511	KAZN	0.181129	0	Within	0.169429	Microglial Cells
1	14538499	1:14538499	G	0.0035	0.7223	0.00231211	KAZN	0.706223	0	Within	0.660603	Astrocytes
1	14538499	1:14538499	G	0.0035	0.7223	0.00250533	KAZN	0.765241	0	Within	0.715809	Oligodendrocytes
1	14538499	1:14538499	G	0.0035	0.7223	0.0411807	KAZN	12.5784	0	Within	11.7659	Oligodendrocyte Precursor Cells
1	14538499	1:14538499	G	0.0035	0.7223	0.120938	KAZN	36.94	0	Within	34.5538	Excitatory Neurons
1	14538499	1:14538499	G	0.0035	0.7223	0.175805	KAZN	53.6987	0	Within	50.2299	Inhibitory Neurons
1	14538499	1:14538499	G	0.0035	0.7223	0.000593	KAZN	0.181129	0	Within	0.169429	Microglial Cells
1	14557348	1:14557348	A	-0.0066	0.4926	-0.00435998	KAZN	0.706223	0	Within	0.660603	Astrocytes
1	14557348	1:14557348	A	-0.0066	0.4926	-0.00472434	KAZN	0.765241	0	Within	0.715809	Oligodendrocytes
1	14557348	1:14557348	A	-0.0066	0.4926	-0.077655	KAZN	12.5784	0	Within	11.7659	Oligodendrocyte Precursor Cells
1	14557348	1:14557348	A	-0.0066	0.4926	-0.228055	KAZN	36.94	0	Within	34.5538	Excitatory Neurons
1	14557348	1:14557348	A	-0.0066	0.4926	-0.331517	KAZN	53.6987	0	Within	50.2299	Inhibitory Neurons
1	14557348	1:14557348	A	-0.0066	0.4926	-0.00111823	KAZN	0.181129	0	Within	0.169429	Microglial Cells
1	14576965	1:14576965	T	-0.0204	0.09991	-0.0134763	KAZN	0.706223	0	Within	0.660603	Astrocytes
1	14576965	1:14576965	T	-0.0204	0.09991	-0.0146025	KAZN	0.765241	0	Within	0.715809	Oligodendrocytes
1	14576965	1:14576965	T	-0.0204	0.09991	-0.240024	KAZN	12.5784	0	Within	11.7659	Oligodendrocyte Precursor Cells
1	14576965	1:14576965	T	-0.0204	0.09991	-0.704898	KAZN	36.94	0	Within	34.5538	Excitatory Neurons
1	14576965	1:14576965	T	-0.0204	0.09991	-1.02469	KAZN	53.6987	0	Within	50.2299	Inhibitory Neurons
1	14576965	1:14576965	T	-0.0204	0.09991	-0.00345634	KAZN	0.181129	0	Within	0.169429	Microglial Cells
1	14582343	1:14582343	A	0.0131	0.1533	0.0086539	KAZN	0.706223	0	Within	0.660603	Astrocytes
1	14582343	1:14582343	A	0.0131	0.1533	0.0093771	KAZN	0.765241	0	Within	0.715809	Oligodendrocytes
1	14582343	1:14582343	A	0.0131	0.1533	0.154133	KAZN	12.5784	0	Within	11.7659	Oligodendrocyte Precursor Cells
1	14582343	1:14582343	A	0.0131	0.1533	0.452655	KAZN	36.94	0	Within	34.5538	Excitatory Neurons
1	14582343	1:14582343	A	0.0131	0.1533	0.658012	KAZN	53.6987	0	Within	50.2299	Inhibitory Neurons
1	14582343	1:14582343	A	0.0131	0.1533	0.00221951	KAZN	0.181129	0	Within	0.169429	Microglial Cells
1	14656329	1:14656329	T	0.0269	0.001064	0.0177702	KAZN	0.706223	0	Within	0.660603	Astrocytes
1	14656329	1:14656329	T	0.0269	0.001064	0.0192553	KAZN	0.765241	0	Within	0.715809	Oligodendrocytes
1	14656329	1:14656329	T	0.0269	0.001064	0.316503	KAZN	12.5784	0	Within	11.7659	Oligodendrocyte Precursor Cells
1	14656329	1:14656329	T	0.0269	0.001064	0.929497	KAZN	36.94	0	Within	34.5538	Excitatory Neurons
1	14656329	1:14656329	T	0.0269	0.001064	1.35118	KAZN	53.6987	0	Within	50.2299	Inhibitory Neurons
1	14656329	1:14656329	T	0.0269	0.001064	0.00455763	KAZN	0.181129	0	Within	0.169429	Microglial Cells
1	14683441	1:14683441	A	-0.0141	0.08405	-0.0093145	KAZN	0.706223	0	Within	0.660603	Astrocytes
1	14683441	1:14683441	A	-0.0141	0.08405	-0.0100929	KAZN	0.765241	0	Within	0.715809	Oligodendrocytes
1	14683441	1:14683441	A	-0.0141	0.08405	-0.165899	KAZN	12.5784	0	Within	11.7659	Oligodendrocyte Precursor Cells
1	14683441	1:14683441	A	-0.0141	0.08405	-0.487209	KAZN	36.94	0	Within	34.5538	Excitatory Neurons
1	14683441	1:14683441	A	-0.0141	0.08405	-0.708242	KAZN	53.6987	0	Within	50.2299	Inhibitory Neurons
1	14683441	1:14683441	A	-0.0141	0.08405	-0.00238894	KAZN	0.181129	0	Within	0.169429	Microglial Cells
1	14690370	1:14690370	A	0.0165	0.3858	0.0108999	KAZN	0.706223	0	Within	0.660603	Astrocytes
[truncated: 237,339+ more rows]
